# Supplementary material for: Melanoma-restricted genes
Source: J Transl Med. 2004 Oct 15;2:34. doi: 10.1186/1479-5876-2-34 (PMC527872; doi:10.1186/1479-5876-2-34)
Supplement: Additional file 1 — AVE Ratio = average Log2 CY5/Cy3 ratio between test and reference sample. The t test p2-value refers to a two-tailed unpaired analysis between the samples mentioned below. RCC = renal cell cancer; MEL = melanoma; Other = tumors other than RCC and melanoma. [file 1479-5876-2-34-S1.XLS]

## Sheet: MelvsAllTUmorsWithoutRCC001
NAME	Ave Ratio	Ave Ratio	Ave Ratio	t test p2-value	t test p2-value
	RCC	MEL	Other	RCC/Mel	Mel/Other
WID:274214 || IMAGE:1456776 || MAP:7q11.23 || CLDN4 || claudin 4 ||	2.01829	0.0102316	3.85433	0.000101826	1.03411e-38
WID:282372 || IMAGE:2568350 || MAP:17q21.2 || KRT19 || keratin 19 ||	2.12011	0.315382	3.99151	0.00159598	2.97707e-35
WID:281280 || IMAGE:2057931 || MAP:2p21 || TACSTD1 || tumor-associated calcium signal transducer 1 ||	2.48889	0.384879	4.34772	6.90009e-06	1.43671e-34
WID:274746 || IMAGE:2562178 || MAP:1q32.2 || ELF3 || E74-like factor 3 (ets domain transcription factor, epithelial-specific ) ||	1.55041	0.0838067	3.18872	0.00035036	3.52298e-34
WID:276549 || IMAGE:135975 || MAP:6p24 || DSP || desmoplakin ||	2.76901	0.474547	4.11511	9.69119e-05	1.59883e-33
WID:279717 || IMAGE:366902 || MAP:20q12 || SLPI || secretory leukocyte protease inhibitor (antileukoproteinase) ||	1.44614	0.0675881	3.37148	0.015181	1.44102e-32
WID:186097 || IMAGE:204335 || MAP:6q21 || CD24 || CD24 antigen (small cell lung carcinoma cluster 4 antigen) ||	4.37066	-1.43509	3.12479	3.47312e-18	1.99267e-32
WID:278889 || IMAGE:1569876 || MAP:2q36.1 || SGPP2 || sphingosine-1-phosphate phosphotase 2 ||	3.18974	-0.444062	2.40799	1.7997e-09	8.23098e-32
WID:282143 || IMAGE:2477598 || MAP:20q12 || SLPI || secretory leukocyte protease inhibitor (antileukoproteinase) ||	1.6923	0.0978456	3.48905	0.0359988	4.9748e-31
WID:282370 || IMAGE:2568272 || MAP:Xp11.22- || SMC1L1 || SMC1 structural maintenance of chromosomes 1-like 1 (yeast) ||	1.35144	0.285772	3.13948	0.0124994	1.90956e-30
WID:274647 || IMAGE:2477598 || MAP:20q12 || SLPI || secretory leukocyte protease inhibitor (antileukoproteinase) ||	1.41437	0.168211	3.40949	0.0363552	4.45955e-29
WID:279834 || IMAGE:882461 || MAP:9q34.1 || ASS || argininosuccinate synthetase ||	1.42974	0.15871	2.21185	6.8743e-05	4.49711e-29
WID:186370 || IMAGE:144834 || MAP:6q23.2 || MAP7 || microtubule-associated protein 7 ||	1.93859	-0.405265	2.12989	4.46736e-06	3.02435e-28
WID:186674 || IMAGE:814378 || MAP:19q13.1 || SPINT2 || serine protease inhibitor, Kunitz type, 2 ||	1.36106	-2.49707	1.31593	2.77203e-09	4.51432e-28
WID:187497 || IMAGE:770388 || MAP:7q11.23 || CLDN4 || claudin 4 ||	1.35984	-0.00495857	2.53768	1.13701e-05	6.5303e-28
WID:279597 || IMAGE:38755 || MAP:Xq28 || GABRE || gamma-aminobutyric acid (GABA) A receptor, epsilon ||	3.34975	0.307808	2.81023	5.8801e-12	6.87182e-28
WID:280093 || IMAGE:132250 || MAP:12 || || Transcribed sequences ||	1.98596	0.444415	2.52742	0.000207017	1.40389e-27
WID:281291 || IMAGE:1851134 || MAP:6p21.3 || TNF || tumor necrosis factor (TNF superfamily, member 2) ||	0.687514	-0.11742	1.99284	0.00125113	1.41151e-27
WID:282457 || IMAGE:2578744 || MAP:6p21.32 || OK/SW-cl.5 || beta 5-tubulin ||	0.5582	-0.22542	2.10125	0.00815857	1.9184e-27
WID:279801 || IMAGE:43933 || MAP:Xp11.4-p || MAOA || monoamine oxidase A ||	2.70554	0.642979	3.52094	3.99826e-05	4.10099e-27
WID:274745 || IMAGE:2562146 || MAP: || || Unknown ||	0.349536	-0.951081	1.62503	0.000548768	8.83672e-27
WID:187687 || IMAGE:378813 || MAP:20q12 || SLPI || secretory leukocyte protease inhibitor (antileukoproteinase) ||	0.998386	-0.174693	2.65787	0.0315024	9.92465e-27
WID:186302 || IMAGE:234011 || MAP:12p11 || PKP2 || plakophilin 2 ||	0.998443	-0.488091	1.94875	0.000165097	1.10068e-26
WID:189373 || IMAGE:813187 || MAP:1p22 || DDAH1 || dimethylarginine dimethylaminohydrolase 1 ||	3.04236	0.649781	2.94972	8.61226e-06	1.19078e-26
WID:188622 || IMAGE:196345 || MAP:4q22 || LIM || LIM protein (similar to rat protein kinase C-binding enigma) ||	1.55575	-0.0100029	1.49293	2.18668e-06	3.15174e-26
WID:276839 || IMAGE:269300 || MAP:1p22 || DDAH1 || dimethylarginine dimethylaminohydrolase 1 ||	3.30589	0.605194	2.97148	3.00872e-07	5.00586e-26
WID:187496 || IMAGE:770579 || MAP:7q11.23 || CLDN3 || claudin 3 ||	1.12943	-0.0770227	2.14659	1.92698e-05	6.26916e-26
WID:276368 || IMAGE:796643 || MAP:10p12 || NEBL || nebulette ||	1.37928	-0.384311	1.75994	0.00026677	6.64382e-26
WID:187593 || IMAGE:460403 || MAP:1q25-q31 || LAMC2 || laminin, gamma 2 ||	0.953121	-0.197803	2.39505	0.00336085	1.23487e-25
WID:184642 || IMAGE:897788 || MAP:1p34 || PTPRF || protein tyrosine phosphatase, receptor type, F=LAR=LCA-homologue ||	3.36091	1.09425	3.63219	2.58703e-09	1.3735e-25
WID:281918 || IMAGE:2283651 || MAP:7q31.31 || TM4SF12 || transmembrane 4 superfamily member 12 ||	3.85949	0.409275	2.98816	2.36811e-06	1.46239e-25
WID:275008 || IMAGE:242698 || MAP:9q31-q32 || EPB41L4B || erythrocyte membrane protein band 4.1 like 4B ||	1.04015	0.374197	3.24767	0.0500422	1.69757e-25
WID:281152 || IMAGE:1881469 || MAP:5q13.1 || OCLN || occludin ||	1.95357	-0.0499662	2.20112	1.5822e-06	3.85183e-25
WID:185615 || IMAGE:291216 || MAP:Xq28 || CETN2 || centrin, EF-hand protein, 2 ||	1.67717	0.117537	1.58579	0.000148913	4.18623e-25
WID:185273 || IMAGE:741977 || MAP:6p21.3 || BF || B-factor, properdin ||	2.54781	0.329804	2.74178	7.14271e-05	7.63475e-25
WID:276380 || IMAGE:28654 || MAP:18q12.1 || KIAA1012 || KIAA1012 ||	1.36543	-0.395449	1.66074	0.00014687	8.34656e-25
WID:281712 || IMAGE:2320932 || MAP:1p34.1 || TSPAN-1 || tetraspan 1 ||	3.12705	0.143888	3.48134	4.86865e-06	1.24392e-24
WID:186377 || IMAGE:768443 || MAP:12p12.3- || MGST1 || Glutathione S-transferase, microsomal ||	1.27224	-1.38428	1.40209	4.982e-05	2.74665e-24
WID:187592 || IMAGE:270505 || MAP:14q11-q1 || MMP14 || MMP-14=Matrix metalloproteinase 14=MT-1-MMP=membrane-type matrix metalloproteinase 1=63 KD MMP = ||	0.871743	0.205717	2.15535	0.0776133	3.27683e-24
WID:279074 || IMAGE:1636786 || MAP:1q32.3-q || IRF6 || interferon regulatory factor 6 ||	1.39662	0.18036	2.40718	0.000996089	6.21098e-24
WID:278893 || IMAGE:1572196 || MAP:6q27 || SMOC2 || SPARC related modular calcium binding 2 ||	1.75487	0.864024	3.31943	0.00774875	7.39154e-24
WID:282231 || IMAGE:2516036 || MAP:10q25 || ABLIM1 || actin binding LIM protein 1 ||	0.320271	-1.59002	0.784842	6.48119e-07	9.5443e-24
WID:186441 || IMAGE:759948 || MAP:21q22.3 || S100B || S100 calcium binding protein, beta (neural) ||	-1.54816	2.21952	-1.2579	4.31064e-18	1.07853e-23
WID:187402 || IMAGE:135630 || MAP:4q21.23 || CDS1 || CDP-diacylglycerol synthetase ||	1.67986	-0.157927	2.07645	6.5122e-06	1.21122e-23
WID:276314 || IMAGE:788155 || MAP:6q27 || MLLT4 || myeloid/lymphoid or mixed-lineage leukemia (trithorax homolog, Drosophila); translocated to, 4 ||	2.31723	0.663355	2.20945	4.71828e-08	2.4894e-23
WID:187224 || IMAGE:344139 || MAP:3q12.3 || DOC1 || downregulated in ovarian cancer 1 ||	2.41322	0.113033	2.07528	0.000152846	3.99843e-23
WID:279454 || IMAGE:1635538 || MAP:2p24.1 || SDC1 || syndecan 1 ||	2.42676	0.666656	2.94771	2.47506e-06	4.07192e-23
WID:274216 || IMAGE:1457276 || MAP:12p13-p1 || RAI3 || retinoic acid induced 3 ||	0.822114	0.578489	3.08636	0.484059	4.96903e-23
WID:280164 || IMAGE:843036 || MAP:6q23.2 || MAP7 || microtubule-associated protein 7 ||	1.91166	0.0199565	1.89266	1.49172e-05	5.00871e-23
WID:189096 || IMAGE:950700 || MAP:10q11.1- || PP || pyrophosphatase (inorganic) ||	0.2684	-0.272896	1.64128	0.00457379	6.13277e-23
WID:273959 || IMAGE:282893 || MAP: || || Unknown ||	0.799307	-0.545919	0.645174	0.000121527	9.0442e-23
WID:274338 || IMAGE:1636181 || MAP:5q31 || CXCL14 || chemokine (C-X-C motif) ligand 14 ||	4.53162	1.42982	4.3282	8.6297e-07	9.24498e-23
WID:184169 || IMAGE:812276 || MAP:4q21 || SNCA || synuclein, alpha (non A4 component of amyloid precursor) ||	-2.17834	0.695165	-1.94019	5.18043e-14	3.11949e-22
WID:189793 || IMAGE:1638475 || MAP:2q37.3 || PER2 || period homolog 2 (Drosophila) ||	1.19424	-0.24488	1.11232	0.000201394	4.08609e-22
WID:184176 || IMAGE:810873 || MAP:12p13 || SCNN1A || sodium channel, nonvoltage-gated 1 alpha ||	1.97189	-0.212237	2.73424	0.00050918	5.72609e-22
WID:185490 || IMAGE:1473304 || MAP:10p15-p1 || AKR1C3 || aldo-keto reductase family 1, member C3 (3-alpha hydroxysteroid dehydrogenase, type II) ||	2.06861	-0.595045	1.53485	5.73842e-07	5.83994e-22
WID:281715 || IMAGE:2321113 || MAP:7p21.3 || AGR2 || anterior gradient 2 homolog (Xenopus laevis) ||	0.0855692	-0.0166362	3.49535	0.485476	6.2122e-22
WID:282499 || P50659 || MAP:22q13.1 || CARD10 || caspase recruitment domain family, member 10 ||	1.79414	0.0750433	1.46332	1.74821e-06	6.64621e-22
WID:274670 || IMAGE:2492383 || MAP:3p21-p14 || WNT5A || wingless-type MMTV integration site family, member 5A ||	1.67836	0.433355	2.15441	0.00543873	8.23493e-22
WID:278209 || IMAGE:190059 || MAP:19p13.3 || FLJ00058 || hypothetical protein FLJ00058 ||	-1.25524	0.279171	-1.09844	4.29972e-07	9.71187e-22
WID:275896 || IMAGE:773455 || MAP:9q32 || FLJ20457 || hypothetical protein FLJ20457 ||	0.749786	-0.404154	0.952688	0.000428131	1.13438e-21
WID:191224 || IMAGE:2568833 || MAP:7p21.3 || AGR2 || anterior gradient 2 homolog (Xenopus laevis) ||	0.0218643	-0.0206206	3.26149	0.726002	1.26864e-21
WID:278754 || IMAGE:1474987 || MAP: || || Unknown ||	0.450336	0.416949	2.30682	0.881868	1.38142e-21
WID:273645 || IMAGE:272706 || MAP:3q12.2 || SIAT10 || sialyltransferase 10 (alpha-2,3-sialyltransferase VI) ||	0.299086	1.89533	-0.277101	6.01636e-07	1.43874e-21
WID:275722 || IMAGE:320865 || MAP:5q13.1 || MRVLDC2 || MARVEL (membrane-associating) domain containing 2 ||	1.00975	0.302633	1.90742	0.00241272	1.67813e-21
WID:188416 || IMAGE:753692 || MAP:10q25 || ABLIM1 || actin binding LIM protein 1 ||	-0.214086	-1.72433	0.572684	0.000607605	1.86245e-21
WID:187229 || IMAGE:243159 || MAP:5q13.1 || OCLN || Occludin=tight junction protein ||	0.984214	-0.210349	1.31278	3.22709e-05	2.19064e-21
WID:188876 || IMAGE:740941 || MAP:10q23.31 || C10orf116 || chromosome 10 open reading frame 116 ||	1.87796	0.146938	2.04852	0.000151195	2.97929e-21
WID:189614 || IMAGE:773495 || MAP:11p15.2 || SPON1 || spondin 1, extracellular matrix protein ||	1.69829	0.303034	2.83741	0.0251431	3.17274e-21
WID:186607 || IMAGE:824602 || MAP:1q22 || IFI16 || IFI16=interferon-gamma-inducible myeloid differentiation transcriptional activator ||	-0.833743	0.50031	-0.987744	0.000102104	3.70396e-21
WID:186983 || IMAGE:240961 || MAP:6p24 || DSP || desmoplakin ||	0.468579	0.0950797	2.08615	0.0283293	6.66846e-21
WID:281026 || IMAGE:1650942 || MAP:5q13 || F2RL1 || coagulation factor II (thrombin) receptor-like 1 ||	1.66861	-0.368455	1.8797	2.72805e-05	8.51455e-21
WID:189338 || IMAGE:665393 || MAP:12q22-q2 || NFYB || nuclear transcription factor Y, beta ||	0.413443	-0.344715	1.02167	0.000577508	1.36524e-20
WID:185111 || IMAGE:502355 || MAP:9p22-q32 || ACO1 || aconitase 1, soluble ||	1.52711	0.304846	1.56879	3.00251e-05	1.68068e-20
WID:191216 || IMAGE:2557719 || MAP:1p34.1 || TSPAN-1 || tetraspan 1 ||	2.51393	-0.137916	2.57314	1.36418e-05	1.81641e-20
WID:191330 || IMAGE:2492920 || MAP:15q14 || SPINT1 || serine protease inhibitor, Kunitz type 1 ||	0.516214	-0.150694	0.86075	4.29544e-05	2.00828e-20
WID:186666 || IMAGE:825085 || MAP: || || Transcribed sequence with moderate similarity to protein ref:NP_060312.1 (H.sapiens) hypothetical protein FLJ20489 [Homo sapiens] ||	-0.527907	-0.855393	1.02109	0.109365	2.03796e-20
WID:275701 || IMAGE:782541 || MAP:16q24.3 || KIAA0233 || KIAA0233 gene product ||	-0.535879	0.41959	-0.358834	5.68461e-06	2.07884e-20
WID:191051 || IMAGE:2488532 || MAP:1q23-q24 || MYOC || myocilin, trabecular meshwork inducible glucocorticoid response ||	0.1866	0.315177	2.22262	0.557792	2.08702e-20
WID:189332 || IMAGE:813756 || MAP:Xp22.31 || AP1S2 || adaptor-related protein complex 1, sigma 2 subunit ||	-2.32687	-0.976911	-3.11178	1.95653e-05	2.34547e-20
WID:282556 || P14164 || MAP: || || matrix metalloproteinase 7 (matrilysin, uterine) ||	3.56064	0.465412	3.15509	3.43246e-05	2.44921e-20
WID:282154 || IMAGE:2488854 || MAP:3q27-q29 || TP73L || tumor protein p73-like ||	1.05903	0.266912	2.64876	0.113146	2.46095e-20
WID:189847 || IMAGE:504927 || MAP:1p33 || MAP17 || membrane-associated protein 17 ||	2.23256	-0.395861	1.08697	1.49823e-07	6.60108e-20
WID:279490 || IMAGE:132711 || MAP:13q21.33 || KLF5 || Kruppel-like factor 5 (intestinal) ||	0.0797846	0.0111452	2.12348	0.737922	7.21626e-20
WID:189779 || IMAGE:1606557 || MAP:2q12-q14 || FHL2 || four and a half LIM domains 2 ||	2.22497	1.08062	3.04164	0.00494675	7.23103e-20
WID:188575 || IMAGE:307882 || MAP:X || || CDNA FLJ46538 fis, clone THYMU3037827 ||	-0.874729	1.21601	-0.53253	1.34979e-06	1.18619e-19
WID:185892 || IMAGE:234736 || MAP:18q11.1- || GATA6 || GATA binding protein 6 ||	0.546157	0.211804	1.754	0.125476	1.91913e-19
WID:184434 || IMAGE:292463 || MAP:13q22 || ERCC5 || excision repair cross-complementing rodent repair deficiency, complementation group 5 (xeroderma pigmentosum, complementation group G (Cockayne syndrome)) ||	2.65467	-0.0850986	1.46888	7.75859e-06	2.17263e-19
WID:184287 || IMAGE:212496 || MAP:5q21-q22 || MAN2A1 || mannosidase, alpha, class 2A, member 1 ||	-0.00942857	-0.0135	2.40256	0.97574	3.18885e-19
WID:184715 || IMAGE:897781 || MAP:12q13 || KRT8 || keratin 8 ||	0.828393	0.339426	1.88426	0.000736535	3.4105e-19
WID:275462 || IMAGE:429186 || MAP:13q21.33 || LMO7 || LIM domain only 7 ||	-0.51	0.0531971	-0.812055	0.00185744	3.73567e-19
WID:274051 || IMAGE:1293021 || MAP: || || Unknown ||	-0.371986	0.171133	-0.531192	0.000107558	4.18068e-19
WID:275739 || IMAGE:324323 || MAP:6 || || MRNA full length insert cDNA clone EUROIMAGE 1635266 ||	-0.2665	0.232307	-0.818456	0.000487487	4.31283e-19
WID:190658 || IMAGE:1874367 || MAP:2q33-q37 || CCL20 || chemokine (C-C motif) ligand 20 ||	0.512946	-0.158768	1.83301	0.0933883	4.70546e-19
WID:273924 || IMAGE:179109 || MAP:Xq11-q12 || HEPH || hephaestin ||	0.8743	0.315025	2.07473	0.0113735	4.94462e-19
WID:187825 || IMAGE:252382 || MAP: || || Unknown ||	2.20261	1.24925	3.07376	0.00160813	5.89326e-19
WID:274743 || IMAGE:2562051 || MAP:12p13-p1 || RAI3 || retinoic acid induced 3 ||	0.317564	0.436172	2.06885	0.678881	5.95817e-19
WID:186534 || IMAGE:811899 || MAP:5q13 || F2RL1 || coagulation factor II (thrombin) receptor-like 1 ||	1.0022	-0.499364	1.58152	0.00117367	5.97158e-19
WID:187284 || IMAGE:121551 || MAP:1q25.1-q || LAD1 || ladinin 1 ||	2.99787	0.163362	3.91115	0.224208	7.92409e-19
WID:185079 || IMAGE:359661 || MAP:Xp11.4-p || MAOA || monoamine oxidase A ||	1.44443	0.0747406	1.81992	1.47621e-05	7.96292e-19
WID:191314 || IMAGE:2444518 || MAP:19p13 || PPAP2C || phosphatidic acid phosphatase type 2C ||	0.373269	0.281239	2.1063	0.709612	8.08767e-19
WID:273817 || IMAGE:485738 || MAP:1q42.12 || DEGS || degenerative spermatocyte homolog, lipid desaturase (Drosophila) ||	0.0943929	1.08979	-0.37249	0.000457039	9.18362e-19
WID:276483 || IMAGE:214512 || MAP:8q24.13 || ATAD2 || ATPase family, AAA domain containing 2 ||	0.227586	0.524736	-0.199589	0.166539	9.57599e-19
WID:186164 || IMAGE:209137 || MAP:Xq28 || GABRE || gamma-aminobutyric acid (GABA) A receptor, epsilon ||	3.14	0.0846676	1.73545	2.14565e-08	9.85591e-19
WID:275500 || IMAGE:290552 || MAP:14q13.2 || GARNL1 || GTPase activating RANGAP domain-like 1 ||	-1.35628	-2.52549	-0.414737	0.0101204	9.88392e-19
WID:280126 || IMAGE:135238 || MAP:9 || || CDNA FLJ27486 fis, clone RCT02754 ||	0.386543	-0.0252617	1.0927	0.0494445	1.01668e-18
WID:186540 || IMAGE:897956 || MAP:22q11.22 || PRAME || preferentially expressed antigen in melanoma ||	0.683529	2.63565	0.252169	1.56907e-06	1.03621e-18
WID:280704 || IMAGE:111362 || MAP:20q13.3 || OSBPL2 || oxysterol binding protein-like 2 ||	0.519064	-0.264342	0.875207	0.00111228	1.22785e-18
WID:191048 || IMAGE:2477106 || MAP:Xp11.2 || SE20-4 || cutaneous T-cell lymphoma-associated tumor antigen se20-4 ||	0.2126	0.309413	2.17312	0.656686	1.23102e-18
WID:186789 || IMAGE:772951 || MAP:16q12-q1 || PHKB || phosphorylase kinase, beta ||	0.0336286	-0.68045	0.371044	0.000130884	1.23927e-18
WID:185132 || IMAGE:415145 || MAP:16q22 || HSD11B2 || hydroxysteroid (11-beta) dehydrogenase 2 ||	1.88944	-0.0175309	1.48589	0.000905544	1.27379e-18
WID:184707 || IMAGE:842785 || MAP:4p16.3 || LRPAP1 || low density lipoprotein receptor-related protein associated protein 1 ||	-0.276993	0.927937	-0.394035	6.7104e-08	1.71328e-18
WID:188449 || IMAGE:810131 || MAP:17q21.2 || KRT19 || keratin 19 ||	0.381921	-0.186831	1.64603	0.00547295	1.72885e-18
WID:275024 || IMAGE:245409 || MAP: || || Unknown ||	-0.865071	0.896991	-0.392666	1.32756e-15	1.81156e-18
WID:186990 || IMAGE:429466 || MAP:22q13.1 || SYNGR1 || synaptogyrin 1 ||	-0.425814	0.902901	-0.523352	1.57358e-06	1.82166e-18
WID:191312 || IMAGE:2442397 || MAP:12 || || HMGI-C...ALDH 2 {junction region} [human, uterine leiomyoma, mRNA Partial Mutant, 3 genes, 410 nt] ||	-1.2111	-3.30945	-1.16559	4.29524e-08	1.84052e-18
WID:276619 || IMAGE:148914 || MAP:6 || || MRNA; cDNA DKFZp564B076 (from clone DKFZp564B076) ||	0.410957	-0.783554	1.80838	0.00345382	2.10792e-18
WID:184234 || IMAGE:713685 || MAP:7q34 || PRSS2 || protease, serine, 2 (trypsin 2) ||	-0.253246	-0.251234	1.35934	0.980813	2.13314e-18
WID:184534 || IMAGE:307231 || MAP:4q21-q23 || ADH1B || alcohol dehydrogenase IB (class I), beta polypeptide ||	0.844386	0.122212	2.37695	0.0246108	2.14668e-18
WID:184263 || IMAGE:509823 || MAP: || || Unknown ||	-0.0544714	0.0684757	2.37435	0.380561	2.64006e-18
WID:189349 || IMAGE:767298 || MAP:Xq13 || PIN4 || protein (peptidyl-prolyl cis/trans isomerase) NIMA-interacting, 4 (parvulin) ||	0.812357	-0.0914857	1.14854	0.033988	2.83349e-18
WID:184580 || IMAGE:271985 || MAP:11q14-q2 || TYR || Tyrosinase (oculocutaneous albinism IA) ||	-0.157236	2.94643	-0.168555	6.34881e-18	2.87299e-18
WID:275335 || IMAGE:258279 || MAP: || || Unknown ||	0.466807	0.617117	-0.657056	0.518227	3.07711e-18
WID:281927 || IMAGE:2306454 || MAP:6p21.1 || TJP4 || tight junction protein 4 (peripheral) ||	-0.759936	-0.128144	-1.39275	0.0265726	3.39555e-18
WID:186089 || IMAGE:813426 || MAP:2p25.1 || TRB2 || cancellous bone osteoblast GS3955 ||	-0.422464	0.453476	-0.931344	0.0215467	3.53075e-18
WID:279355 || IMAGE:1587715 || MAP: || || Unknown ||	-0.130457	-0.813984	1.35398	0.0125224	3.54456e-18
WID:184121 || IMAGE:809421 || MAP:10q22 || PCBD || 6-pyruvoyl-tetrahydropterin synthase/dimerization cofactor of hepatocyte nuclear factor 1 alpha (TCF1) ||	2.13379	0.219546	1.84418	1.76328e-07	3.67745e-18
WID:276157 || IMAGE:753376 || MAP:13 || || MRNA full length insert cDNA clone EUROIMAGE 2344436 ||	2.01416	0.0798481	1.79414	7.78571e-06	3.90589e-18
WID:191046 || IMAGE:2469213 || MAP:4q13-q22 || ANXA3 || annexin A3 ||	0.140992	0.27102	2.06624	0.659514	5.38084e-18
WID:189848 || IMAGE:461929 || MAP:14q24.3 || C14orf1 || chromosome 14 open reading frame 1 ||	0.130979	-0.217784	0.98498	0.222338	5.51446e-18
WID:186246 || IMAGE:770910 || MAP:1q32.2 || ELF3 || ELF-3=ESE-1=ESX=epithelial-specific transcription factor=epithelium-restricted Ets protein ||	2.30652	0.264647	1.86315	8.28021e-05	6.16602e-18
WID:277288 || IMAGE:504927 || MAP:1p33 || MAP17 || membrane-associated protein 17 ||	2.51778	-0.433221	1.17991	5.01112e-06	6.23934e-18
WID:282050 || IMAGE:2343851 || MAP:Xp11.4 || CASK || calcium/calmodulin-dependent serine protein kinase (MAGUK family) ||	0.344821	-0.248738	1.34348	0.0674475	6.3194e-18
WID:274519 || IMAGE:2400539 || MAP:15q24.3 || BCL2A1 || BCL2-related protein A1 ||	-3.3862	-1.30234	-3.23761	1.65718e-07	7.72553e-18
WID:188461 || IMAGE:363086 || MAP:15q15 || CKMT1 || creatine kinase, mitochondrial 1 (ubiquitous) ||	0.2485	0.073509	1.76766	0.459626	7.90371e-18
WID:184530 || IMAGE:122159 || MAP:2q31 || COL3A1 || collagen type III alpha 1=Ehlers-Danlos syndrome type IV autosomal dominant=COL3A1 ||	5.00615	3.27908	5.23361	2.76221e-06	8.76028e-18
WID:186570 || IMAGE:784126 || MAP:22q13.1 || TST || rhodanese ||	0.174679	-0.339459	1.02192	0.0317825	9.10767e-18
WID:188028 || IMAGE:196296 || MAP:7q21.1 || CYP3A5 || Cytochrome P450 IIIA5 (nifedipine oxidase chain 5) ||	1.99959	0.0365308	2.49015	0.000229349	1.02197e-17
WID:191481 || IMAGE:37451 || MAP:14q32 || CKB || creatine kinase, brain ||	1.70512	0.13402	2.15088	0.00105606	1.13277e-17
WID:185850 || IMAGE:741497 || MAP:9q34 || LCN2 || lipocalin 2 (oncogene 24p3) ||	-0.295154	-0.256708	1.73527	0.858365	1.19309e-17
WID:278850 || IMAGE:1536991 || MAP:21 || || Transcribed sequence with weak similarity to protein sp:P39191 (H.sapiens) ALU4_HUMAN Alu subfamily SB2 sequence contamination warning entry ||	0.700036	0.285043	1.45277	0.0317051	1.1948e-17
WID:282295 || IMAGE:2544551 || MAP:12q14 || TIP120A || TBP-interacting protein ||	0.761064	0.0830557	1.20322	0.0037312	1.30272e-17
WID:273597 || IMAGE:810727 || MAP:6 || || MRNA; cDNA DKFZp564B076 (from clone DKFZp564B076) ||	0.430014	-0.118041	1.56435	0.0938092	1.33863e-17
WID:281722 || IMAGE:2322039 || MAP:16p13.3 || PPL || periplakin ||	2.09262	0.668442	2.90171	0.00212552	1.33925e-17
WID:274230 || IMAGE:1468364 || MAP: || || Unknown ||	0.329857	1.51785	-0.248814	0.00011941	1.45606e-17
WID:184703 || IMAGE:71432 || MAP:3p21 || MST1 || MSP=MST1=macrophage stimulating protein=4-kringle domain cytokine=related to HGF ||	-0.255293	0.88436	-0.380542	1.60283e-06	1.68812e-17
WID:280463 || IMAGE:796579 || MAP:17q12 || CDK5R1 || cyclin-dependent kinase 5, regulatory subunit 1 (p35) ||	-0.362214	0.784814	-0.129362	9.43215e-09	1.79246e-17
WID:188731 || IMAGE:275798 || MAP:2p11.2 || SIAT9 || sialyltransferase 9 (CMP-NeuAc:lactosylceramide alpha-2,3-sialyltransferase; GM3 synthase) ||	-1.25137	0.100687	-1.36349	7.64104e-05	1.89426e-17
WID:184600 || IMAGE:504763 || MAP:20 || || Syndecan-4 = amphiglycan = ryudocan core protein ||	2.76239	0.784668	2.42695	0.000270546	1.97892e-17
WID:276403 || IMAGE:29967 || MAP:13q22 || DACH1 || dachshund homolog 1 (Drosophila) ||	0.331423	-0.00774677	1.29682	0.118336	2.02031e-17
WID:274488 || IMAGE:2343851 || MAP:Xp11.4 || CASK || calcium/calmodulin-dependent serine protein kinase (MAGUK family) ||	0.501864	-0.183247	1.29249	0.0320323	2.04218e-17
WID:280365 || IMAGE:611480 || MAP:12 || || Transcribed sequences ||	1.11636	0.409453	1.61705	0.00179898	2.15152e-17
WID:184132 || IMAGE:71626 || MAP:19p13.2 || || Similar to Zinc finger protein 20 (Zinc finger protein KOX13) (DKFZp572P0920) (LOC342970), mRNA ||	0.928386	0.0699686	0.960496	2.94529e-06	2.31971e-17
WID:277648 || IMAGE:145346 || MAP:17q21.31 || MGC20235 || hypothetical protein MGC20235 ||	0.440507	0.465071	-0.470659	0.915899	2.48745e-17
WID:279505 || IMAGE:491180 || MAP:9p22-q32 || ACO1 || aconitase 1, soluble ||	1.74318	0.312415	1.59073	1.33942e-05	2.751e-17
WID:186772 || IMAGE:212165 || MAP:19p13.2 || PRDX2 || peroxiredoxin 2 ||	0.923086	0.00482794	1.32277	0.0011947	2.84456e-17
WID:186766 || IMAGE:626502 || MAP:7q22.1 || ARPC1B || actin related protein 2/3 complex, subunit 1B, 41kDa ||	-2.53323	-0.491103	-1.98214	5.55118e-07	2.93228e-17
WID:187160 || IMAGE:298417 || MAP:21q22.3 || TFF3 || trefoil factor 3 (intestinal) ||	0.0875214	0.0230418	2.05533	0.518695	2.94225e-17
WID:282129 || IMAGE:2469213 || MAP:4q13-q22 || ANXA3 || annexin A3 ||	0.144092	0.529215	2.8524	0.35081	4.06762e-17
WID:273618 || IMAGE:288741 || MAP:11 || || MRNA; cDNA DKFZp586F1223 (from clone DKFZp586F1223) ||	1.09451	0.144512	1.66008	0.000126511	4.10906e-17
WID:191067 || IMAGE:2496336 || MAP:15q21.2 || SLC27A2 || solute carrier family 27 (fatty acid transporter), member 2 ||	1.87205	-0.219948	1.2136	7.49332e-05	4.15756e-17
WID:189502 || IMAGE:741919 || MAP:19p13.3 || TJP3 || tight junction protein 3 (zona occludens 3) ||	-0.396831	-0.318756	0.878903	0.36941	4.22285e-17
WID:278927 || IMAGE:1588924 || MAP:10p12.31 || PRTFDC1 || phosphoribosyl transferase domain containing 1 ||	0.58005	-0.0354365	0.871078	0.00121095	4.54603e-17
WID:276978 || IMAGE:277173 || MAP:17q21.2 || PPP1R1B || protein phosphatase 1, regulatory (inhibitor) subunit 1B (dopamine and cAMP regulated phosphoprotein, DARPP-32) ||	0.108215	0.173045	2.1113	0.664513	4.64809e-17
WID:184020 || IMAGE:1416782 || MAP:14q32 || CKB || creatine kinase, brain ||	1.69562	0.167189	2.00082	0.000520776	4.86507e-17
WID:279368 || IMAGE:1588935 || MAP:1q31 || PHLDA3 || pleckstrin homology-like domain, family A, member 3 ||	-0.251757	-0.691641	1.47229	0.178229	4.89653e-17
WID:274346 || IMAGE:1638674 || MAP:18q23 || FLJ21172 || hypothetical protein FLJ21172 ||	-0.0658929	0.288879	-0.477676	0.00932402	5.7732e-17
WID:281675 || IMAGE:2312454 || MAP:2q31.1 || LASS6 || longevity assurance homolog 6 ||	-0.0337857	-0.220404	1.13905	0.356211	6.4822e-17
WID:276342 || IMAGE:788617 || MAP:8q13.3 || RDH10 || retinol dehydrogenase 10 (all-trans) ||	1.40687	0.440119	1.89867	0.0002114	6.51028e-17
WID:273974 || IMAGE:324772 || MAP:3q21-q22 || AMOTL2 || angiomotin like 2 ||	3.03353	0.875843	2.64325	0.000234225	7.73832e-17
WID:282405 || IMAGE:2570810 || MAP:14q32 || CKB || creatine kinase, brain ||	1.81598	0.438807	2.42351	0.00216899	9.45635e-17
WID:275501 || IMAGE:299664 || MAP:14q13.1 || C14orf147 || chromosome 14 open reading frame 147 ||	-1.7017	-2.51649	-0.440952	0.0652579	1.07951e-16
WID:189099 || IMAGE:841645 || MAP:17p13.2 || GABARAP || GABA(A) receptor-associated protein ||	0.93285	0.445097	1.81686	0.0117526	1.10301e-16
WID:278767 || IMAGE:1475636 || MAP:20q13.3 || OSBPL2 || oxysterol binding protein-like 2 ||	0.376214	-0.286968	0.766065	0.00759844	1.1225e-16
WID:280955 || IMAGE:80798 || MAP:13q14.3 || ITM2B || integral membrane protein 2B ||	1.56842	0.397631	2.24938	3.11756e-07	1.32981e-16
WID:275224 || IMAGE:121251 || MAP:12q13.1 || MGC5576 || hypothetical protein MGC5576 ||	1.50895	0.398212	1.73127	8.18858e-05	1.44278e-16
WID:190895 || IMAGE:1845885 || MAP:11 || || Transcribed sequence with strong similarity to protein pir:YRHU1 (H.sapiens) YRHU1 monophenol monooxygenase ||	-0.332317	3.03441	-0.240204	2.38955e-17	1.55731e-16
WID:280402 || IMAGE:897687 || MAP:5q15 || DKFZp761C1 || hypothetical protein DKFZp761C121 ||	0.360743	0.11262	1.01492	0.193711	1.56566e-16
WID:185885 || IMAGE:288896 || MAP:1q42-q43 || KCNK1 || potassium channel, subfamily K, member 1 ||	1.56266	0.00422714	1.57466	1.71004e-05	1.62258e-16
WID:278737 || IMAGE:1474156 || MAP:2p25.1 || NSE1 || NSE1 ||	0.266757	-0.00258507	1.19991	0.00547402	1.66968e-16
WID:187075 || IMAGE:272327 || MAP:9p24.1 || MLANA || melan-A ||	0.127331	2.08609	-0.0601333	2.35529e-08	1.78213e-16
WID:274306 || IMAGE:1581673 || MAP:6p21.3-p || ZNF76 || zinc finger protein 76 (expressed in testis) ||	-0.397814	0.580264	-0.337606	2.15988e-07	1.86421e-16
WID:185332 || IMAGE:50787 || MAP:5p15 || SRD5A1 || steroid-5-alpha-reductase, alpha polypeptide 1 (3-oxo-5 alpha-steroid delta 4-dehydrogenase alpha 1) ||	1.28777	0.291559	1.52851	0.00054593	1.88634e-16
WID:185543 || IMAGE:1404396 || MAP: || || Unknown ||	0.150231	-0.204144	0.740919	0.0816156	2.04341e-16
WID:185817 || IMAGE:135221 || MAP:4p16 || S100P || S100 calcium binding protein P ||	-0.126793	-0.317301	1.63975	0.335122	2.14673e-16
WID:187817 || IMAGE:837923 || MAP:2q32-q33 || RPE || ribulose-5-phosphate-3-epimerase ||	2.63536	0.40572	1.39946	4.85551e-09	2.16001e-16
WID:275264 || IMAGE:284592 || MAP:11q11 || SLC43A3 || solute carrier family 43, member 3 ||	-0.306793	0.531107	-0.645557	0.0197889	2.42157e-16
WID:279332 || IMAGE:1585327 || MAP:17q23-q2 || AXIN2 || axin 2 (conductin, axil) ||	-0.55445	-0.785996	1.49814	0.484776	2.4247e-16
WID:186434 || IMAGE:80915 || MAP:5p15 || SDHA || Succinate dehydrogenase ||	1.25747	-0.0187652	0.996425	0.000720553	2.43515e-16
WID:280568 || IMAGE:814377 || MAP:19p13.1 || BRD4 || bromodomain containing 4 ||	-0.0565143	0.489529	-0.693254	0.000119826	2.46433e-16
WID:277763 || IMAGE:436318 || MAP:5q35.2 || DKFZP761M1 || hypothetical protein DKFZP761M1511 ||	2.01155	1.02552	2.57798	0.00207805	2.48577e-16
WID:191015 || IMAGE:2449395 || MAP:10p15-p1 || AKR1C2 || aldo-keto reductase family 1, member C2 (dihydrodiol dehydrogenase 2; bile acid binding protein; 3-alpha hydroxysteroid dehydrogenase, type III) ||	1.86074	-0.0600785	1.56203	1.01501e-05	2.50814e-16
WID:273651 || IMAGE:501981 || MAP:10q24.3 || COL17A1 || collagen, type XVII, alpha 1 ||	0.245586	0.15903	2.09182	0.698241	2.52338e-16
WID:190714 || IMAGE:2271881 || MAP:Xq22 || NOX1 || NADPH oxidase 1 ||	0.123823	0.135172	1.88303	0.916936	2.58113e-16
WID:276547 || IMAGE:135898 || MAP:9q34.11 || PSMD5 || proteasome (prosome, macropain) 26S subunit, non-ATPase, 5 ||	0.590464	-0.258131	0.840004	0.0223297	2.59418e-16
WID:281973 || IMAGE:269124 || MAP:9p24.1 || MLANA || MART-1=melanoma antigen recognized by T-cells=melan-A ||	0.388482	2.25253	0.0495042	5.34289e-09	2.71304e-16
WID:281016 || IMAGE:1626409 || MAP: || || Unknown ||	0.321771	-0.125026	0.912774	0.0106655	3.12486e-16
WID:280112 || IMAGE:146671 || MAP:2q12 || IL1R1 || interleukin 1 receptor, type I ||	2.5628	0.462501	2.15381	7.07792e-10	3.62595e-16
WID:188927 || IMAGE:85409 || MAP:1q24 || CREG || cellular repressor of E1A-stimulated genes ||	0.164971	-1.41969	0.175342	0.000976826	3.70717e-16
WID:188858 || IMAGE:744944 || MAP:6q13 || MYO6 || myosin VI ||	1.32371	0.134771	1.06142	1.0558e-05	4.17068e-16
WID:188320 || IMAGE:2430152 || MAP:22q13.1 || SOX10 || SRY (sex determining region Y)-box 10 ||	-0.135164	1.50096	-0.293985	1.33564e-13	4.57635e-16
WID:279320 || IMAGE:1584615 || MAP:12q22-q2 || ASCL1 || achaete-scute complex-like 1 (Drosophila) ||	0.367387	-0.0402064	1.54173	0.156246	4.57924e-16
WID:188666 || IMAGE:321271 || MAP:22q13.31 || ARHGAP8 || Rho GTPase activating protein 8 ||	1.00828	-0.146814	1.30261	0.00528921	5.1011e-16
WID:185628 || IMAGE:378955 || MAP:2q13 || BENE || BENE protein ||	1.26751	0.0255609	1.64438	0.000233814	5.1932e-16
WID:275756 || IMAGE:810041 || MAP:18q11.2 || SS18 || synovial sarcoma translocation, chromosome 18 ||	0.0111875	0.675392	-0.0927173	0.000160802	5.54024e-16
WID:278361 || IMAGE:562318 || MAP:8q24.12 || DEPDC6 || DEP domain containing 6 ||	1.72671	0.572033	1.71803	3.39112e-05	5.61682e-16
WID:275627 || IMAGE:810795 || MAP:5q22.3 || FLJ21940 || FLJ21940 protein ||	0.411686	0.148219	1.27455	0.058304	5.77462e-16
WID:275637 || IMAGE:810621 || MAP:Xp11.22 || KIAA1111 || KIAA1111 protein ||	-0.418136	0.342896	-0.720644	0.000406986	6.14979e-16
WID:188157 || IMAGE:2313504 || MAP:11 || || Transcribed sequence with moderate similarity to protein sp:Q01995 (H.sapiens) TAGL_HUMAN Transgelin ||	1.05286	0.202251	1.74912	0.00196465	6.61947e-16
WID:273814 || IMAGE:773509 || MAP:1q21.3 || SNX27 || sorting nexin family member 27 ||	0.385229	0.727251	-0.68701	0.170947	7.27207e-16
WID:190094 || IMAGE:1629753 || MAP:11p15.5 || BM88 || BM88 antigen ||	0.631315	-0.0377478	0.926415	0.00248093	7.33384e-16
WID:278293 || IMAGE:460034 || MAP:19p13.3 || CRB3 || crumbs homolog 3 (Drosophila) ||	1.14451	-0.0488918	1.31291	4.27295e-05	7.41516e-16
WID:274261 || IMAGE:1555478 || MAP:20p13 || SDCBP2 || syndecan binding protein (syntenin) 2 ||	0.301043	0.195048	1.8253	0.71832	7.87233e-16
WID:274610 || IMAGE:2463125 || MAP:16q22-q2 || SNTB2 || syntrophin, beta 2 (dystrophin-associated protein A1, 59kDa, basic component 2) ||	0.392879	1.21179	0.166658	1.43073e-05	8.43656e-16
WID:188080 || IMAGE:815151 || MAP:2p21 || PRKCE || protein kinase C, epsilon ||	-0.229671	0.394651	-0.628399	0.000849214	8.61864e-16
WID:274719 || IMAGE:2506776 || MAP:19p13.2 || PRDX2 || peroxiredoxin 2 ||	1.14153	0.180881	1.51003	0.00332403	8.89801e-16
WID:187683 || IMAGE:66599 || MAP:8p23.1-p || NAT1 || N-acetyltransferase 1 (arylamine N-acetyltransferase) ||	0.132	-0.32696	0.277205	0.000966805	1.06476e-15
WID:273602 || IMAGE:200656 || MAP:1q23 || PBX1 || pre-B-cell leukemia transcription factor 1 ||	1.09534	0.447699	1.67018	0.00185706	1.07883e-15
WID:186960 || IMAGE:309092 || MAP:6q21 || APG5L || APG5 autophagy 5-like (S. cerevisiae) ||	-0.741936	-0.847419	-0.0119545	0.39453	1.15259e-15
WID:281647 || IMAGE:2308409 || MAP:8q13.2 || SULF1 || sulfatase 1 ||	2.62632	0.977685	2.8795	3.37643e-05	1.1962e-15
WID:191236 || IMAGE:2580687 || MAP:20q12-q1 || PI3 || protease inhibitor 3, skin-derived (SKALP) ||	-0.3803	-0.703663	1.47937	0.0279332	1.19681e-15
WID:274926 || IMAGE:135010 || MAP:1q32.1 || || CDNA FLJ42565 fis, clone BRACE3007472 ||	0.298171	0.563019	-0.585564	0.197971	1.2523e-15
WID:278974 || IMAGE:1609975 || MAP:15q24.2 || ADAMTS7 || a disintegrin-like and metalloprotease (reprolysin type) with thrombospondin type 1 motif, 7 ||	-1.11799	-2.34005	-1.08867	0.000282674	1.25976e-15
WID:274374 || IMAGE:166652 || MAP:2p11.2 || SIAT9 || sialyltransferase 9 (CMP-NeuAc:lactosylceramide alpha-2,3-sialyltransferase; GM3 synthase) ||	-0.99465	0.372733	-1.12643	4.19352e-05	1.30122e-15
WID:184398 || IMAGE:811162 || MAP:1q32 || FMOD || fibromodulin ||	0.999714	0.556551	2.17417	0.238298	1.33363e-15
WID:276845 || IMAGE:269747 || MAP:3q29 || CENTB2 || centaurin, beta 2 ||	-0.376315	1.10046	-0.205649	4.72186e-16	1.38341e-15
WID:275218 || IMAGE:143169 || MAP:8 || || Clone IMAGE:3881549, mRNA ||	-0.60295	1.41436	-0.190685	2.10829e-12	1.4953e-15
WID:191336 || IMAGE:2509539 || MAP:19p13.3 || FUT3 || fucosyltransferase 3 (galactoside 3(4)-L-fucosyltransferase, Lewis blood group included) ||	-0.675171	-1.50588	-0.20308	0.000551938	1.56017e-15
WID:280518 || IMAGE:725152 || MAP:11q11 || SLC43A3 || solute carrier family 43, member 3 ||	-0.411421	0.510717	-0.646675	0.00940584	1.61115e-15
WID:282602 || P22320 || MAP: || || junctional adhesion molecule 1 ||	0.2544	-0.351654	0.693651	0.00293437	1.70759e-15
WID:281572 || IMAGE:2271881 || MAP:Xq22 || NOX1 || NADPH oxidase 1 ||	0.4412	0.351335	2.69639	0.475073	1.93703e-15
WID:186673 || IMAGE:760299 || MAP:11p15.2 || DKK3 || dickkopf homolog 3 (Xenopus laevis) ||	1.9603	0.670391	2.10347	2.88433e-05	1.94621e-15
WID:279469 || IMAGE:1635779 || MAP:4q13.3-q || DKFZP564O0 || DKFZP564O0823 protein ||	0.577471	0.258674	1.45422	0.0874012	2.08013e-15
WID:184033 || IMAGE:278570 || MAP:3p14.2-p || MITF || microphthalmia-associated transcription factor ||	1.85178	2.33868	0.292911	0.111961	2.09757e-15
WID:184345 || IMAGE:897497 || MAP:7p15-p14 || HOXA9 || Homeo box A9 ||	1.73334	0.0986632	1.0585	0.000175026	2.1159e-15
WID:281488 || IMAGE:2138919 || MAP:2q35-q36 || VIL1 || villin 1 ||	0.380071	-0.146693	1.70155	0.00825188	2.13081e-15
WID:282219 || IMAGE:2514601 || MAP:2p11.2 || FLJ13910 || hypothetical protein FLJ13910 ||	-0.0424857	-1.12292	0.275356	0.00031185	2.2934e-15
WID:276645 || IMAGE:151240 || MAP: || || Unknown ||	3.29374	0.728503	2.40988	2.4118e-05	2.4048e-15
WID:185442 || IMAGE:1475659 || MAP:16p11.2 || PRSS8 || protease, serine, 8 (prostasin) ||	0.0892357	-0.169416	0.848439	0.0676188	2.52361e-15
WID:185026 || IMAGE:461804 || MAP:9q31 || PTPN3 || protein tyrosine phosphatase, non-receptor type 3 ||	4.0406	0.546714	2.527	1.42198e-08	2.64432e-15
WID:189821 || IMAGE:1525694 || MAP:2p21 || RHOQ || ras homolog gene family, member Q ||	-0.1421	0.190578	-0.578519	0.0025799	2.80042e-15
WID:273858 || IMAGE:280496 || MAP:9q34.3 || PMPCA || peptidase (mitochondrial processing) alpha ||	0.0300214	-0.483528	0.217574	0.0003099	2.88953e-15
WID:186794 || IMAGE:823871 || MAP:4q22.1 || SPARCL1 || SPARC-like 1 (mast9, hevin) ||	4.08366	1.58272	3.64193	5.69203e-06	2.96464e-15
WID:185340 || IMAGE:431803 || MAP:1q32 || SNRPE || small nuclear ribonucleoprotein polypeptide E ||	-0.52705	1.50348	0.210311	5.65945e-10	3.02076e-15
WID:185002 || IMAGE:878836 || MAP: || || Unknown ||	0.262079	-0.39426	0.69347	0.0223341	3.17394e-15
WID:277761 || IMAGE:378365 || MAP:6q24 || PERP || PERP, TP53 apoptosis effector ||	2.73359	1.64698	4.14837	0.00822238	3.18624e-15
WID:190690 || IMAGE:2138919 || MAP:2q35-q36 || VIL1 || villin 1 ||	-0.0707462	-0.382802	1.37599	0.140765	3.29602e-15
WID:184344 || IMAGE:150702 || MAP:17q21.3 || HOXB5 || Homeo box B5 (2.1 protein) ||	0.600629	0.225243	0.977337	0.0163805	3.64026e-15
WID:186317 || IMAGE:199663 || MAP:17q11.2 || CCL15 || chemokine (C-C motif) ligand 15 ||	0.833762	0.13119	1.30004	0.032501	3.89587e-15
WID:188399 || IMAGE:364921 || MAP:11q11 || CTNND1 || catenin (cadherin-associated protein), delta 1 ||	1.87021	0.593207	1.75593	0.000247866	4.17765e-15
WID:187312 || IMAGE:433573 || MAP: || || Unknown ||	0.421779	-0.0988029	1.08613	0.00882903	4.56277e-15
WID:186425 || IMAGE:840567 || MAP:3q21-q25 || TM4SF1 || transmembrane 4 superfamily member 1 ||	2.97734	1.35181	3.00029	8.73318e-07	4.6454e-15
WID:279215 || IMAGE:1569167 || MAP:17q25 || BAIAP2 || BAI1-associated protein 2 ||	-0.852136	0.773903	-0.828669	1.64176e-11	4.97818e-15
WID:187138 || IMAGE:291448 || MAP:12q13-q1 || SILV || silver homolog (mouse) ||	-0.0173357	2.84581	0.139705	4.87619e-16	4.99786e-15
WID:282371 || IMAGE:2568305 || MAP:Xq28 || BCAP31 || B-cell receptor-associated protein 31 ||	0.716664	0.50002	1.67602	0.183238	5.18421e-15
WID:281530 || IMAGE:2213824 || MAP:20q12-q1 || PI3 || protease inhibitor 3, skin-derived (SKALP) ||	0.703908	0.140702	2.30265	0.389337	5.34389e-15
WID:274757 || IMAGE:2563224 || MAP:1p36.2 || PIK3CD || phosphoinositide-3-kinase, catalytic, delta polypeptide ||	-2.43711	-1.49769	-2.9521	6.8835e-05	5.39865e-15
WID:276651 || IMAGE:150897 || MAP:19p13.1 || B3GNT3 || UDP-GlcNAc:betaGal beta-1,3-N-acetylglucosaminyltransferase 3 ||	0.215307	0.0444689	1.17322	0.181759	5.404e-15
WID:274891 || IMAGE:139217 || MAP:3q12.1-q || MINA || MYC induced nuclear antigen ||	0.793407	0.360193	1.13017	0.0542407	5.80159e-15
WID:275260 || IMAGE:212542 || MAP:1q23 || PBX1 || pre-B-cell leukemia transcription factor 1 ||	0.967771	0.0254329	1.31551	3.64874e-05	5.81234e-15
WID:184759 || IMAGE:587847 || MAP:14q24.1 || GPX2 || Glutathione peroxidase 2, gastrointestinal ||	0.147864	0.282983	1.85994	0.538429	5.98662e-15
WID:276467 || IMAGE:210697 || MAP:9q31-q32 || EPB41L4B || erythrocyte membrane protein band 4.1 like 4B ||	0.0914875	0.205758	1.97888	0.608648	6.14756e-15
WID:191319 || IMAGE:2455836 || MAP:8p21.2 || ADAMDEC1 || ADAM-like, decysin 1 ||	0.90455	0.283337	1.52481	0.00570279	6.16438e-15
WID:186719 || IMAGE:162208 || MAP:2q36.1 || ARPC2 || actin related protein 2/3 complex, subunit 2, 34kDa ||	-2.99672	-1.20634	-2.90898	9.30783e-05	6.19224e-15
WID:187575 || IMAGE:757248 || MAP:15q15.1- || CAPN3 || calpain 3, (p94) ||	-0.0235786	1.24316	-0.374584	7.17776e-09	6.41479e-15
WID:274429 || IMAGE:1474023 || MAP:20p12.1- || JAG1 || jagged 1 (Alagille syndrome) ||	2.20606	0.830341	2.12908	0.000236082	6.52021e-15
WID:184639 || IMAGE:22731 || MAP:Xq22 || PLP1 || proteolipid protein 1 (Pelizaeus-Merzbacher disease, spastic paraplegia 2, uncomplicated) ||	-0.289886	1.94924	-0.0244137	1.8677e-17	7.01309e-15
WID:185195 || IMAGE:384015 || MAP:7p11 || DDC || dopa decarboxylase (aromatic L-amino acid decarboxylase) ||	1.77094	0.189362	1.51846	0.00101896	7.70421e-15
WID:187987 || IMAGE:209367 || MAP:12q13.2 || DCN || decorin ||	1.25026	0.819752	2.63914	0.313252	8.02593e-15
WID:184892 || IMAGE:324861 || MAP:7p12 || EGFR || epidermal growth factor receptor (erythroblastic leukemia viral (v-erb-b) oncogene homolog, avian) ||	2.50966	-0.0246471	1.32569	3.27718e-05	8.17843e-15
WID:191163 || IMAGE:2186327 || MAP:4q21-q23 || ADH1C || alcohol dehydrogenase 1C (class I), gamma polypeptide ||	0.0794462	0.0339188	1.95906	0.753411	8.27472e-15
WID:276932 || IMAGE:257323 || MAP:15q24.3 || LOC58489 || hypothetical protein from EUROIMAGE 588495 ||	0.422193	0.900959	2.38317	0.0484453	8.5341e-15
WID:185241 || IMAGE:345538 || MAP:9q21-q22 || CTSL || cathepsin L ||	1.50014	2.57323	0.952387	3.80652e-06	9.02245e-15
WID:184949 || IMAGE:745003 || MAP:6p21.3-p || ZNF76 || zinc finger protein 76 (expressed in testis) ||	-0.0437857	0.48644	-0.316598	1.83667e-05	9.85849e-15
WID:189852 || IMAGE:486035 || MAP:1q23.2 || UAP1 || UDP-N-acteylglucosamine pyrophosphorylase 1 ||	0.454864	0.190896	1.29307	0.224044	1.03457e-14
WID:187185 || IMAGE:236059 || MAP:17q21.2 || GRB7 || growth factor receptor-bound protein 7 ||	1.08727	-0.416026	0.826639	0.000317488	1.10523e-14
WID:184643 || IMAGE:51041 || MAP:12q15-q2 || PTPRB || protein tyrosine phosphatase, receptor type, B ||	1.46105	0.0688174	0.869038	0.000152184	1.15126e-14
WID:277639 || IMAGE:141747 || MAP:6 || || MRNA full length insert cDNA clone EUROIMAGE 1635266 ||	-0.176879	0.103061	-0.719287	0.0385972	1.1615e-14
WID:190029 || IMAGE:447208 || MAP:1q42-q43 || EXO1 || exonuclease 1 ||	1.36865	0.527312	1.9723	0.00281598	1.22521e-14
WID:273994 || IMAGE:685516 || MAP:3q26.2-q || GPR160 || G protein-coupled receptor 160 ||	-0.111086	-1.8811	0.782983	1.56817e-05	1.23457e-14
WID:185918 || IMAGE:289666 || MAP:14q32 || RAGE || renal tumor antigen ||	0.444286	1.93017	0.291841	2.17399e-05	1.3654e-14
WID:186787 || IMAGE:788286 || MAP:12p13.32 || DYRK4 || dual-specificity tyrosine-(Y)-phosphorylation regulated kinase 4=protein kinase, Dyrk4 ||	0.385157	-0.216731	0.604064	0.00122709	1.48286e-14
WID:274406 || IMAGE:510405 || MAP:19q13.1- || CEACAM5 || CEA=carcinoembryonic antigen ||	0.311336	0.497881	2.33476	0.305996	1.49354e-14
WID:278836 || IMAGE:1527297 || MAP:11 || RAB3IP || RAB3A interacting protein (rabin3) ||	1.01322	-0.283833	0.635329	1.10506e-05	1.53166e-14
WID:281739 || IMAGE:2326042 || MAP:22q13.2- || PARVB || parvin, beta ||	-0.376814	0.201742	-0.492091	0.00256519	1.54591e-14
WID:191089 || IMAGE:2504927 || MAP:21q22.3 || TFF1 || trefoil factor 1 (breast cancer, estrogen-inducible sequence expressed in) ||	-0.00587143	-0.126203	2.15077	0.116212	1.56391e-14
WID:184741 || IMAGE:727390 || MAP:14q24.3 || PSEN1 || presenilin 1 (Alzheimer disease 3) ||	0.233771	-0.424546	0.499348	0.0147706	1.56736e-14
WID:191079 || IMAGE:2502722 || MAP:11q23 || LOH11CR2A || loss of heterozygosity, 11, chromosomal region 2, gene A ||	0.231786	-0.596085	0.544909	0.0013006	1.59991e-14
WID:273916 || IMAGE:150897 || MAP:19p13.1 || B3GNT3 || UDP-GlcNAc:betaGal beta-1,3-N-acetylglucosaminyltransferase 3 ||	0.141375	0.0900341	1.45211	0.777681	1.80212e-14
WID:188112 || IMAGE:1506578 || MAP:19p13.3 || FZR1 || fizzy/cell division cycle 20 related 1 (Drosophila) ||	0.0534571	1.00326	-0.01255	1.97389e-07	1.84903e-14
WID:184296 || IMAGE:813823 || MAP:12q21.3- || LUM || lumican ||	2.18577	1.22148	3.86331	0.105161	1.9173e-14
WID:281137 || IMAGE:1872144 || MAP:5q12.3 || SGTB || small glutamine-rich tetratricopeptide repeat (TPR)-containing, beta ||	-2.03098	-0.442285	-1.37659	0.0505461	1.94879e-14
WID:278970 || IMAGE:1607482 || MAP:19q13.12 || CEBPG || CCAAT/enhancer binding protein (C/EBP), gamma ||	0.0682143	0.347712	1.32083	0.187201	2.02198e-14
WID:277482 || IMAGE:50494 || MAP:6p21.3 || C6orf11 || chromosome 6 open reading frame 11 ||	-0.391657	0.698556	-0.210583	9.13746e-07	2.07044e-14
WID:186471 || IMAGE:842989 || MAP:12q13.13 || MYL6 || myosin, light polypeptide 6, alkali, smooth muscle and non-muscle ||	-0.00663571	-0.687119	0.384792	0.00278841	2.1198e-14
WID:277848 || IMAGE:25606 || MAP:2p16.3 || KIAA1212 || KIAA1212 ||	-0.0936357	0.295242	-0.733158	0.00260328	2.16421e-14
WID:276828 || IMAGE:267778 || MAP:16 || || Transcribed sequence with moderate similarity to protein sp:P39194 (H.sapiens) ALU7_HUMAN Alu subfamily SQ sequence contamination warning entry ||	-0.158236	0.108623	-0.478219	0.0982629	2.16535e-14
WID:189124 || IMAGE:595328 || MAP:6p12 || CD2AP || CD2-associated protein ||	0.952279	0.22176	1.20412	0.00313181	2.19822e-14
WID:187796 || IMAGE:511909 || MAP:8q22.1 || CDH17 || cadherin 17, LI cadherin (liver-intestine) ||	0.0422462	0.162821	1.82227	0.372112	2.23903e-14
WID:281306 || IMAGE:741974 || MAP:2p24 || ROCK2 || Rho-associated, coiled-coil containing protein kinase 2=KIAA0619 ||	1.14771	0.482854	1.53739	0.0185227	2.48685e-14
WID:277852 || IMAGE:26406 || MAP:10q24.3 || PYCS || pyrroline-5-carboxylate synthetase (glutamate gamma-semialdehyde synthetase) ||	1.54714	0.390248	1.66567	9.12017e-05	2.68996e-14
WID:274383 || IMAGE:1534592 || MAP:2p13.1 || C2orf6 || chromosome 2 open reading frame 6 ||	-1.01088	-1.66678	-0.420415	0.00664434	2.71928e-14
WID:185971 || IMAGE:810743 || MAP:12p13 || MLF2 || MLF2=myelodysplasia/myeloid leukemia factor 2 ||	1.04781	-0.281724	0.700977	0.000150548	2.78842e-14
WID:275211 || IMAGE:143661 || MAP:12q22-q2 || NTN4 || netrin 4 ||	2.61526	0.151051	1.60685	0.000120252	2.80228e-14
WID:187159 || IMAGE:586796 || MAP:17q21.2 || KRT20 || keratin 20 ||	0.0718786	0.182596	2.2315	0.232472	3.07893e-14
WID:188270 || IMAGE:2327238 || MAP:17q11.2 || CCL15 || chemokine (C-C motif) ligand 15 ||	0.71495	-0.159899	1.59639	0.00718806	3.11438e-14
WID:187487 || IMAGE:83279 || MAP:10 || || Transcribed sequence with strong similarity to protein sp:O14925 (H.sapiens) IM23_HUMAN Mitochondrial import inner membrane translocase subunit TIM23 ||	0.260821	0.0182899	0.690016	0.0549602	3.13404e-14
WID:273948 || IMAGE:810947 || MAP:16p13.11 || NDE1 || nudE nuclear distribution gene E homolog 1 (A. nidulans) ||	-1.22667	-0.0128071	-1.00712	1.0382e-06	3.20187e-14
WID:185662 || IMAGE:471742 || MAP:11q13.1 || BANF1 || barrier to autointegration factor 1 ||	-0.105936	-0.516288	0.465471	0.0496783	3.2544e-14
WID:277437 || IMAGE:41295 || MAP:10p14 || SEPHS1 || selenophosphate synthetase 1 ||	0.519771	-0.141465	0.616178	0.0254089	3.3646e-14
WID:278837 || IMAGE:1533611 || MAP: || || Unknown ||	1.08993	-0.306022	0.711487	1.69874e-05	3.5762e-14
WID:275405 || IMAGE:136351 || MAP:1p35-p34 || BCLP || beta-casein-like protein ||	1.06111	0.647281	2.12802	0.0575617	3.59641e-14
WID:281163 || IMAGE:1895963 || MAP: || || Unknown ||	0.331429	-0.490474	0.150368	0.0010252	3.62056e-14
WID:279805 || IMAGE:898178 || MAP: || || Unknown ||	2.39914	0.773165	2.05666	5.588e-05	3.76676e-14
WID:184546 || IMAGE:51448 || MAP:1q32.3 || ATF3 || ATF-3=activating transcription factor 3 ||	0.168564	-0.0676091	0.589135	0.142393	4.24061e-14
WID:279817 || IMAGE:1456717 || MAP:2q23-q31 || PKP4 || plakophilin 4 ||	1.63656	0.658809	1.58903	6.2243e-06	4.3843e-14
WID:184533 || IMAGE:813711 || MAP:4q21-q25 || ADH5 || alcohol dehydrogenase 5 (class III), chi polypeptide ||	1.03124	-0.0335623	0.910052	0.00171653	4.42031e-14
WID:189113 || IMAGE:509688 || MAP:19q13.2 || CEACAM7 || carcinoembryonic antigen-related cell adhesion molecule 7 ||	-0.00843571	-0.0138104	1.91459	0.938585	4.47246e-14
WID:187921 || IMAGE:767422 || MAP:13q14 || RCBTB1 || regulator of chromosome condensation (RCC1) and BTB (POZ) domain containing protein 1 ||	2.02751	0.73455	1.80906	2.70598e-05	4.8485e-14
WID:188234 || IMAGE:471822 || MAP:17q21 || JUP || plakoglobin=cytoplasmic protein in submembranous plaques of adhering junctions (desmosomes and intermediate junctions) ||	0.85505	-1.01708	1.24555	0.000156471	5.02648e-14
WID:281196 || IMAGE:1915000 || MAP:4q24-q25 || GENX-3414 || genethonin 1 ||	1.07638	0.206597	1.13307	0.00252748	5.21287e-14
WID:278124 || IMAGE:155227 || MAP:16p11.2 || TUFM || Tu translation elongation factor, mitochondrial ||	-0.745764	-1.52818	0.226021	0.071361	5.35131e-14
WID:281941 || IMAGE:2314533 || MAP:16p13.3 || MGC2601 || hypothetical protein MGC2601 ||	0.566969	2.22784	0.688273	9.47657e-06	5.42811e-14
WID:184999 || IMAGE:343736 || MAP:17q21.1- || CCL11 || eotaxin=Small inducible cytokine A11=chemokine ||	0.166729	0.0928029	1.20654	0.623717	5.70394e-14
WID:189191 || IMAGE:504290 || MAP:7q21 || STEAP2 || six transmembrane epithelial antigen of prostate 2 ||	1.32381	0.188692	1.05379	0.00020541	5.75924e-14
WID:281242 || IMAGE:2016869 || MAP:14q12 || HECTD1 || HECT domain containing 1 ||	0.76555	0.208803	1.22362	0.0706742	5.92134e-14
WID:187449 || IMAGE:32299 || MAP:18p11.2 || IMPA2 || inositol(myo)-1(or 4)-monophosphatase 2 ||	1.42191	-1.38752	-0.0224022	1.41563e-08	6.32416e-14
WID:277124 || IMAGE:290235 || MAP:17 || || CDNA FLJ42795 fis, clone BRAWH3008341, moderately similar to Ubiquitin carboxyl-terminal hydrolase 6 (EC 3.1.2.15) ||	0.0465	0.225049	-0.536765	0.271281	6.58575e-14
WID:278032 || IMAGE:40063 || MAP:9 || || CDNA FLJ13558 fis, clone PLACE1007743 ||	1.63758	0.578742	1.4105	0.000189638	6.71197e-14
WID:190898 || IMAGE:1871082 || MAP:12p12 || GUCY2C || guanylate cyclase 2C (heat stable enterotoxin receptor) ||	-0.0939385	-0.171855	1.44564	0.32394	6.94511e-14
WID:278992 || IMAGE:1623210 || MAP: || || Unknown ||	0.765593	0.0874946	1.19586	0.00234756	7.4022e-14
WID:279957 || IMAGE:1592976 || MAP:3p14.2-p || MITF || microphthalmia-associated transcription factor ||	1.54999	1.93435	0.479169	0.150584	7.76835e-14
WID:185179 || IMAGE:502367 || MAP:22q13.31 || FBLN1 || fibulin 1 ||	1.19958	0.962162	2.38482	0.448689	8.47706e-14
WID:275148 || IMAGE:111150 || MAP:4q12 || LNX || ligand of numb-protein X ||	0.2585	-0.00936866	0.834585	0.226857	9.01271e-14
WID:188644 || IMAGE:309583 || MAP:3q25.32 || RARRES1 || retinoic acid receptor responder (tazarotene induced) 1 ||	1.29607	0.686062	2.19811	0.144724	9.58344e-14
WID:279314 || IMAGE:1584536 || MAP:12q21 || PAWR || PRKC, apoptosis, WT1, regulator ||	1.18696	0.439013	1.52911	1.14844e-05	1.01309e-13
WID:187452 || IMAGE:344432 || MAP:4q28.3 || MGST2 || microsomal glutathione S-transferase 2 (MGST2) ||	-0.00922143	-0.394586	0.640813	0.0255251	1.01559e-13
WID:191022 || IMAGE:2460159 || MAP:17 || || Transcribed sequence with weak similarity to protein sp:Q9NRY6 (H.sapiens) PLS3_HUMAN Phospholipid scramblase 3 ||	-0.192393	-0.365272	0.0778861	0.0309279	1.0376e-13
WID:184996 || IMAGE:53092 || MAP:2p22.1 || KIAA0436 || putative L-type neutral amino acid transporter ||	2.89231	0.173714	0.965373	7.67414e-06	1.04941e-13
WID:185411 || IMAGE:197657 || MAP:9p11.1 || ALDH1B1 || aldehyde dehydrogenase 1 family, member B1 ||	0.226779	-0.034129	0.832399	0.0850989	1.05236e-13
WID:187669 || IMAGE:586706 || MAP:19q13.1- || CEACAM5 || carcinoembryonic antigen-related cell adhesion molecule 5 ||	-0.172386	-2.28571e-05	1.41936	0.0268218	1.10969e-13
WID:190266 || IMAGE:1671299 || MAP:12q24.23 || HRK || harakiri, BCL2 interacting protein (contains only BH3 domain) ||	-0.515079	1.00626	-0.662139	2.04762e-05	1.12632e-13
WID:282237 || IMAGE:2516430 || MAP:5q35.1-q || FGFR4 || fibroblast growth factor receptor 4 ||	1.3294	0.159576	1.45778	0.000380243	1.13071e-13
WID:188580 || IMAGE:360245 || MAP:11q12-q1 || OSBP || oxysterol binding protein ||	1.11632	-0.291558	0.763946	0.000396577	1.16454e-13
WID:279628 || IMAGE:209181 || MAP:17q11.2 || CCL15 || chemokine (C-C motif) ligand 15 ||	1.36792	0.239361	2.075	0.000551543	1.19667e-13
WID:279498 || IMAGE:302540 || MAP:9q31 || UGCG || UDP-glucose ceramide glucosyltransferase ||	1.36749	2.08564	0.574374	0.0079458	1.27975e-13
WID:189603 || IMAGE:505887 || MAP:3q13.3 || B4GALT4 || UDP-Gal:betaGlcNAc beta 1,4- galactosyltransferase, polypeptide 4 ||	0.788179	0.309294	1.30141	0.0197113	1.54135e-13
WID:184097 || IMAGE:151104 || MAP:16q22.1 || CDH5 || cadherin 5, type 2, VE-cadherin (vascular epithelium) ||	2.36851	0.445075	1.75102	9.1109e-05	1.57648e-13
WID:189155 || IMAGE:566597 || MAP:6p21 || PRSS16 || protease, serine, 16 (thymus) ||	1.16835	0.0191229	0.93336	2.28124e-05	1.6161e-13
WID:275881 || IMAGE:951242 || MAP:9q33.1 || ROD1 || ROD1 regulator of differentiation 1 (S. pombe) ||	0.897079	0.250266	1.19903	0.0445753	1.66214e-13
WID:274674 || IMAGE:2494168 || MAP:15q22 || CA12 || carbonic anhydrase XII ||	4.36026	0.684134	2.50318	1.69111e-11	1.73881e-13
WID:276648 || IMAGE:150262 || MAP:10q23.1 || FLJ13263 || hypothetical protein FLJ13263 ||	0.329057	-0.451732	0.226064	0.00048641	1.81565e-13
WID:278360 || IMAGE:562282 || MAP:5 || || CDNA clone IMAGE:4841343, partial cds ||	1.76544	0.582088	1.57477	7.44879e-05	1.85266e-13
WID:277989 || IMAGE:25778 || MAP:13q22 || FBXL3A || F-box and leucine-rich repeat protein 3A ||	0.0471643	-0.871388	0.020533	0.00523415	1.86807e-13
WID:277075 || IMAGE:280602 || MAP:14q31.1 || STN2 || stonin 2 ||	1.33013	-0.511432	0.504503	1.29222e-06	1.91695e-13
WID:277732 || IMAGE:453063 || MAP:1q24.3 || RGPR || regucalcin gene promotor region related protein ||	2.65006	0.540935	1.7115	5.36217e-05	2.13208e-13
WID:185888 || IMAGE:341942 || MAP:14q24.1 || EIF2S1 || eukaryotic translation initiation factor 2, subunit 1 alpha, 35kDa ||	0.477307	-0.102317	0.698012	0.0137683	2.20654e-13
WID:277117 || IMAGE:290261 || MAP:1q21.3 || GPP34R || GPP34-related protein ||	1.92289	0.900254	2.09557	0.000634922	2.20838e-13
WID:276749 || IMAGE:165828 || MAP:16q22 || FHOD1 || formin homology 2 domain containing 1 ||	-0.433771	-0.0842814	-0.706912	0.0259095	2.25979e-13
WID:277757 || IMAGE:453379 || MAP:15q14-q1 || VPS18 || vacuolar protein sorting protein 18 ||	-0.374879	0.625722	-0.231931	2.71943e-05	2.26332e-13
WID:188591 || IMAGE:201288 || MAP:19q13.2- || FOXA3 || forkhead box A3 ||	-0.0295917	-0.0951717	1.4596	0.614357	2.33166e-13
WID:274009 || IMAGE:746064 || MAP:2p13.1 || C2orf6 || chromosome 2 open reading frame 6 ||	-1.05692	-1.74319	-0.53856	0.00635968	2.55228e-13
WID:275223 || IMAGE:132066 || MAP:20q13.33 || C20orf11 || chromosome 20 open reading frame 11 ||	-0.196843	-0.832666	0.122271	2.28373e-05	2.64386e-13
WID:278141 || IMAGE:50926 || MAP:6q13-15 || SH3BGRL2 || SH3 domain binding glutamic acid-rich protein like 2 ||	-0.0744643	-1.10878	0.945191	0.0040241	2.65986e-13
WID:279069 || IMAGE:1636495 || MAP:11q23.3 || TMPRSS4 || transmembrane protease, serine 4 ||	0.157564	0.439551	1.44634	0.0232054	2.68674e-13
WID:280168 || IMAGE:310584 || MAP:12q23.3 || ARL1 || ADP-ribosylation factor-like 1 ||	0.981243	0.241904	0.861835	0.000349053	2.68854e-13
WID:275354 || IMAGE:289787 || MAP:4p14 || FLJ14001 || hypothetical protein FLJ14001 ||	2.28134	0.603614	1.48918	1.55831e-06	2.74062e-13
WID:189946 || IMAGE:878184 || MAP:19p13.3 || HMG20B || high-mobility group 20B ||	0.217943	1.16764	0.152142	1.70066e-07	3.10163e-13
WID:277151 || IMAGE:303199 || MAP:15q22.31 || CORO2B || coronin, actin binding protein, 2B ||	-0.448764	0.839823	-0.513321	7.75957e-07	3.11807e-13
WID:191039 || IMAGE:2466631 || MAP:5q31 || SLC22A5 || solute carrier family 22 (organic cation transporter), member 5 ||	2.05347	-0.286297	0.607784	6.41079e-06	3.12302e-13
WID:184550 || IMAGE:127821 || MAP:19p13.3- || ACP5 || TRAP-5 (tartrate-resistant acid phosphatase) ||	-0.628857	1.14923	-0.233532	0.00102379	3.18704e-13
WID:280569 || IMAGE:814423 || MAP:2p12-p11 || CNNM4 || cyclin M4 ||	0.322979	0.0785493	0.922879	0.161374	3.20407e-13
WID:187372 || IMAGE:251936 || MAP:17q21 || NSF || N-ethylmaleimide-sensitive factor ||	0.18495	-0.368536	0.39759	0.0735144	3.26541e-13
WID:280513 || IMAGE:27204 || MAP:Xp22.13 || NHS || Nance-Horan syndrome (congenital cataracts and dental anomalies) ||	1.47562	0.0121983	0.784358	9.64871e-06	3.33826e-13
WID:274692 || IMAGE:2498585 || MAP:20q11.1- || MAPRE1 || microtubule-associated protein, RP/EB family, member 1 ||	-0.57845	-1.20424	-0.00211573	0.00953948	3.33976e-13
WID:277368 || IMAGE:486340 || MAP:8q21.2 || || CDNA clone IMAGE:4737427, partial cds ||	0.0530857	0.571277	-0.139024	0.00110719	3.50341e-13
WID:273976 || IMAGE:343760 || MAP:6q13-15 || SH3BGRL2 || SH3 domain binding glutamic acid-rich protein like 2 ||	0.266336	-0.963961	0.976131	0.00130468	3.55333e-13
WID:278012 || IMAGE:30673 || MAP:11q13.2 || SHANK2 || SH3 and multiple ankyrin repeat domains 2 ||	2.27482	0.507741	1.21823	3.99835e-07	3.63375e-13
WID:187109 || IMAGE:257445 || MAP:13q21.33 || UCHL3 || ubiquitin carboxyl-terminal esterase L3 (ubiquitin thiolesterase) ||	-0.0518143	-0.446457	0.73017	0.0212513	3.93774e-13
WID:282089 || IMAGE:2463125 || MAP:16q22-q2 || SNTB2 || syntrophin, beta 2 (dystrophin-associated protein A1, 59kDa, basic component 2) ||	0.688908	1.46218	0.38023	0.000358881	3.94949e-13
WID:275999 || IMAGE:322553 || MAP:14q13.1 || SNX6 || sorting nexin 6 ||	-0.854014	-1.56219	-0.474955	0.000158691	4.01666e-13
WID:189596 || IMAGE:754625 || MAP:20q13.11 || ATP9A || ATPase, Class II, type 9A ||	0.5371	0.348933	1.23992	0.356405	4.18658e-13
WID:277716 || IMAGE:448875 || MAP:14q24.3 || C14orf1 || chromosome 14 open reading frame 1 ||	0.175136	-0.0513843	0.867421	0.191758	4.30768e-13
WID:278665 || IMAGE:1420830 || MAP:9q21.33 || FLJ31614 || hypothetical protein FLJ31614 ||	-0.888029	0.677528	-0.588747	2.88928e-07	4.40197e-13
WID:185191 || IMAGE:47359 || MAP:6 || || EDN-1=ETN=endothelin-1=secreted vasoconstrictor ||	1.27124	0.0436779	0.810667	0.00100482	4.60893e-13
WID:188058 || IMAGE:786263 || MAP:Xq26.1 || GPC4 || glypican 4 ||	0.959936	0.366798	1.30618	0.0139106	4.62903e-13
WID:274324 || IMAGE:1620712 || MAP: || || Unknown ||	2.1324	0.538667	2.03682	0.0017335	4.72315e-13
WID:186782 || IMAGE:530814 || MAP:5q31 || SEPP1 || selenoprotein P, plasma, 1 ||	2.58914	0.607222	1.9373	3.83098e-07	4.85324e-13
WID:187322 || IMAGE:757222 || MAP:1p13-p12 || HMGCS2 || 3-hydroxy-3-methylglutaryl-Coenzyme A synthase 2 (mitochondrial) ||	0.217407	-0.167453	1.22576	0.282758	4.95977e-13
WID:185867 || IMAGE:810213 || MAP:2q12 || IL1R1 || IL-1 receptor type I ||	2.22949	0.246471	1.70595	4.65674e-11	4.96787e-13
WID:188447 || IMAGE:81129 || MAP:22q13.1 || MYH9 || myosin, heavy polypeptide 9, non-muscle ||	-0.1782	-1.61117	-0.402013	1.33355e-05	5.02297e-13
WID:278116 || IMAGE:151755 || MAP:10q23.33 || FLJ20445 || hypothetical protein FLJ20445 ||	-0.61365	-1.07201	-0.196725	0.0217186	5.21722e-13
WID:191488 || IMAGE:39796 || MAP:1p36.1-p || HMGCL || 3-hydroxymethyl-3-methylglutaryl-Coenzyme A lyase (hydroxymethylglutaricaciduria) ||	0.6583	-0.0885382	0.667829	0.0306852	5.2251e-13
WID:188439 || IMAGE:588500 || MAP:10q24.3 || PYCS || pyrroline-5-carboxylate synthetase (glutamate gamma-semialdehyde synthetase) ||	1.15841	0.320383	1.27214	0.000413635	5.23048e-13
WID:276516 || IMAGE:132636 || MAP: || || Unknown ||	0.381215	0.0562569	1.20349	0.00399143	5.32298e-13
WID:185940 || IMAGE:146123 || MAP:6q22.2-2 || PTPRK || protein tyrosine phosphatase, receptor type, K ||	0.746779	0.0301403	0.751869	0.00185707	5.71058e-13
WID:277176 || IMAGE:322192 || MAP:4p13-p12 || FLJ20273 || RNA-binding protein ||	-0.431571	-1.52778	-0.543184	7.9815e-05	6.02182e-13
WID:187166 || IMAGE:755578 || MAP:16q24.3 || SLC7A5 || solute carrier family 7 (cationic amino acid transporter, y+ system), member 5 ||	-1.55182	0.591617	-0.810874	2.53241e-06	6.08403e-13
WID:186042 || IMAGE:768562 || MAP:2p11.2 || RNF103 || ring finger protein 103 ||	0.836286	0.243277	1.42332	0.00986814	6.10566e-13
WID:185266 || IMAGE:797048 || MAP:14q22-q2 || BMP4 || bone morphogenetic protein 4 ||	0.0422357	-0.0444812	0.828276	0.481058	6.15818e-13
WID:187529 || IMAGE:384081 || MAP: || || Unknown ||	0.905929	-0.0480638	0.84537	0.000319443	6.2266e-13
WID:185206 || IMAGE:295843 || MAP:2q33-qte || CYP27A1 || cytochrome P450, family 27, subfamily A, polypeptide 1 ||	-0.151086	0.664355	-0.611472	0.00039587	6.85775e-13
WID:275493 || IMAGE:203008 || MAP:13q14.12 || NUDT15 || nudix (nucleoside diphosphate linked moiety X)-type motif 15 ||	1.49958	0.503441	1.36296	1.3658e-07	8.04064e-13
WID:274568 || IMAGE:2439811 || MAP:17q25 || MAFG || v-maf musculoaponeurotic fibrosarcoma oncogene homolog G (avian) ||	0.102186	0.907523	0.00773372	1.94257e-06	8.09533e-13
WID:185712 || IMAGE:685801 || MAP:5q23.3 || SLC12A2 || solute carrier family 12 (sodium/potassium/chloride transporters), member 2 ||	0.0796	0.0881	1.3724	0.941272	8.11028e-13
WID:187563 || IMAGE:1031076 || MAP:17q21.3 || HOXB6 || homeo box B6 ||	0.94555	0.345707	1.45304	0.0177961	8.11984e-13
WID:189973 || IMAGE:826253 || MAP:1q42.11 || RAB3-GAP15 || rab3 GTPase-activating protein, non-catalytic subunit (150kD) ||	0.7479	-0.00387385	1.10162	0.073954	8.31492e-13
WID:189939 || IMAGE:884418 || MAP:18q21 || MYO5B || myosin VB ||	1.13519	0.449884	1.2302	0.000318534	8.70199e-13
WID:274384 || IMAGE:1535286 || MAP:9p11.1 || ALDH1B1 || aldehyde dehydrogenase 1 family, member B1 ||	0.72755	0.393714	1.50218	0.128314	8.92222e-13
WID:185678 || IMAGE:1292432 || MAP: || || MAD1=human mitotic checkpoint protein=TXBP181=tax1-binding protein ||	-0.706479	0.00944203	-0.703398	2.57744e-08	9.38253e-13
WID:275325 || IMAGE:809894 || MAP:20q11.23 || ACAS2 || acetyl-Coenzyme A synthetase 2 (ADP forming) ||	0.769743	-0.129831	1.22898	0.014246	9.55001e-13
WID:277721 || IMAGE:448945 || MAP:10q21 || SGPL1 || sphingosine-1-phosphate lyase 1 ||	1.7085	0.102771	1.45535	0.000142328	9.5727e-13
WID:188015 || IMAGE:951060 || MAP:5q32 || DPYSL3 || dihydropyrimidinase-like 3 ||	2.32174	0.940291	1.92185	4.00406e-06	1.02106e-12
WID:184561 || IMAGE:815816 || MAP:12q12-q1 || VDR || vitamin D (1,25- dihydroxyvitamin D3) receptor ||	-0.566679	-0.713556	0.136348	0.447541	1.09883e-12
WID:188631 || IMAGE:295992 || MAP:6p24-p23 || JARID2 || Jumonji, AT rich interactive domain 2 ||	-1.11071	0.013313	-0.829447	2.33803e-09	1.12608e-12
WID:279992 || IMAGE:1502180 || MAP:20q13.3 || PTK6 || PTK6 protein tyrosine kinase 6 ||	0.0034625	0.0182975	1.48955	0.960142	1.13752e-12
WID:277610 || IMAGE:234421 || MAP:19p13.3 || STAP2 || signal-transducing adaptor protein-2 ||	0.701157	0.326846	1.3405	0.0205163	1.17869e-12
WID:191083 || IMAGE:2504305 || MAP:5q31-q33 || CDX1 || caudal type homeo box transcription factor 1 ||	-0.0641429	-0.118797	1.06403	0.552536	1.20494e-12
WID:189184 || IMAGE:595037 || MAP:12p13-p1 || RAI3 || retinoic acid induced 3 ||	0.717164	0.546728	1.79394	0.52057	1.21048e-12
WID:187550 || IMAGE:249603 || MAP:2q31.1 || STK39 || serine threonine kinase 39 (STE20/SPS1 homolog, yeast) ||	0.0745071	-0.181304	0.751821	0.390813	1.25772e-12
WID:188228 || IMAGE:297589 || MAP:6q21 || AIM1 || AIM1=non-lens beta gamma-crystallin like protein=associated with chromosome 6-mediated suppression of melanoma tumorgenicity ||	-0.250643	-1.54706	-0.0929629	1.77475e-05	1.25852e-12
WID:281674 || IMAGE:2312470 || MAP:13q14.2 || GW112 || differentially expressed in hematopoietic lineages ||	-0.802621	-0.545809	2.41543	0.442457	1.30714e-12
WID:273613 || IMAGE:795379 || MAP:10q24.31 || DNMBP || dynamin binding protein ||	0.204079	-0.21983	0.793695	0.0726587	1.31084e-12
WID:186663 || IMAGE:756968 || MAP:Xq12 || EFNB1 || ephrin-B1 ||	0.459721	0.0563309	0.648236	0.00509322	1.37558e-12
WID:187300 || IMAGE:586685 || MAP:19q13.2 || LGALS4 || lectin, galactoside-binding, soluble, 4 (galectin 4) ||	0.109693	0.216413	1.73767	0.540604	1.40437e-12
WID:278939 || IMAGE:1592530 || MAP:3p21.31 || IHPK2 || inositol hexaphosphate kinase 2 ||	0.7941	0.172351	0.845552	0.0144421	1.45057e-12
WID:274056 || IMAGE:1034473 || MAP:5p13.2-q || AMACR || alpha-methylacyl-CoA racemase ||	2.34715	0.426483	1.66758	0.0086928	1.47351e-12
WID:280160 || IMAGE:79598 || MAP:16q22.1 || CDH1 || cadherin 1, type 1, E-cadherin (epithelial) ||	1.35666	0.465977	1.4816	0.00101046	1.52216e-12
WID:278685 || IMAGE:1434969 || MAP:1 || || Transcribed sequences ||	0.0729769	-0.00356415	1.58284	0.519231	1.58136e-12
WID:277836 || IMAGE:23333 || MAP:8p22-p21 || TNFRSF10B || tumor necrosis factor receptor superfamily, member 10b ||	-0.227486	0.352146	-0.412649	9.66468e-05	1.60397e-12
WID:280426 || IMAGE:768362 || MAP:9p12-p11 || SHB || SHB (Src homology 2 domain containing) adaptor protein B ||	0.675007	0.0126673	0.972783	0.0037236	1.63266e-12
WID:185199 || IMAGE:271006 || MAP:11q23.1 || DLAT || Dihydrolipoamide S-acetyltransferase (E2 component of pyruvate dehydrogenase complex) ||	0.475614	0.00772714	0.869472	0.0825237	1.68184e-12
WID:191037 || IMAGE:2466211 || MAP:19q13.32 || ETHE1 || ethylmalonic encephalopathy 1 ||	-0.518864	-0.777774	0.481751	0.204848	1.77828e-12
WID:278842 || IMAGE:1534710 || MAP:22q11.23 || GGT2 || gamma-glutamyltransferase 2 ||	1.38974	0.024525	1.19776	5.72883e-06	1.78577e-12
WID:186793 || IMAGE:814765 || MAP:17q21-q2 || AKAP1 || A kinase (PRKA) anchor protein 1 ||	1.09845	0.574927	1.69137	0.0338519	1.83016e-12
WID:190451 || IMAGE:2060142 || MAP: || || Unknown ||	0.0580286	0.540671	-0.0728905	8.31274e-05	1.83475e-12
WID:191472 || IMAGE:34357 || MAP:7p15-p12 || ACTB || actin, beta ||	-1.51897	-2.17301	-1.05738	0.00766387	2.0121e-12
WID:281495 || IMAGE:2150337 || MAP:1q21 || TUFT1 || tuftelin 1 ||	1.32154	0.714731	1.78879	0.0318127	2.02042e-12
WID:275981 || IMAGE:240295 || MAP:3q26.31 || FAD104 || FAD104 ||	1.44018	0.383401	1.29087	2.41871e-05	2.034e-12
WID:273628 || IMAGE:322128 || MAP:12q15 || RAB21 || RAB21, member RAS oncogene family ||	0.321907	-0.847625	0.0771352	0.000110456	2.05564e-12
WID:280448 || IMAGE:727207 || MAP:1 || || Transcribed sequence with strong similarity to protein ref:NP_057358.1 (H.sapiens) CK2 interacting protein 1; HQ0024c protein [Homo sapiens] ||	-0.714907	-0.44014	-1.18875	0.0230128	2.05772e-12
WID:281139 || IMAGE:1873533 || MAP:7q31 || SLC26A3 || solute carrier family 26, member 3 ||	0.150646	0.176934	2.82154	0.867203	2.1465e-12
WID:189889 || IMAGE:878640 || MAP:Xq28 || HMGB3 || high-mobility group box 3 ||	0.797214	0.694427	1.72199	0.661886	2.26887e-12
WID:188440 || IMAGE:898096 || MAP:8 || || Protein phosphatase 2 (formerly 2A), regulatory subunit B (PR 52), alpha isoform ||	0.215314	-0.431457	0.327127	0.0247386	2.28283e-12
WID:189581 || IMAGE:815072 || MAP:2q36.1-q || FARSLB || phenylalanine-tRNA synthetase-like, beta subunit ||	0.317257	-0.25565	0.756128	0.0587169	2.31139e-12
WID:185469 || IMAGE:1492230 || MAP:2p16 || EFEMP1 || EGF-containing fibulin-like extracellular matrix protein 1 ||	2.17502	0.229683	1.67693	0.00192203	2.37624e-12
WID:190027 || IMAGE:415804 || MAP:4q22 || ABCG2 || ATP-binding cassette, sub-family G (WHITE), member 2 ||	-0.0324	0.0782088	1.06097	0.28405	2.42838e-12
WID:276303 || IMAGE:786663 || MAP:X || SYTL4 || synaptotagmin-like 4 (granuphilin-a) ||	0.587629	0.0528435	1.06303	0.000567444	2.43805e-12
WID:189399 || IMAGE:30793 || MAP:1q21.2 || PEX11B || peroxisomal biogenesis factor 11B ||	0.891008	-0.0205786	0.857664	0.00847641	2.45877e-12
WID:274684 || IMAGE:2497556 || MAP: || || Unknown ||	-0.502364	-1.11487	-0.0324787	0.0148072	2.47072e-12
WID:191258 || IMAGE:2229550 || MAP: || || Unknown ||	0.363136	0.112383	1.17694	0.109449	2.49098e-12
WID:185798 || IMAGE:724588 || MAP:14q11.2 || ISGF3G || ISGF3 gamma=IFN alpha/beta-responsive transcription factor ISGF3 gamma subunit (p48) ||	0.0115	-0.98598	0.0568512	0.0298596	2.49339e-12
WID:273954 || IMAGE:264692 || MAP:5q13 || F2R || coagulation factor II (thrombin) receptor ||	0.560079	1.23773	0.0988767	0.0191785	2.49528e-12
WID:190114 || IMAGE:1588935 || MAP:1q31 || PHLDA3 || pleckstrin homology-like domain, family A, member 3 ||	-0.860914	-0.974078	1.17328	0.766995	2.54225e-12
WID:276284 || IMAGE:786525 || MAP:17q25.3 || RNF157 || ring finger protein 157 ||	-0.355629	0.245346	-0.688156	0.0022974	2.55334e-12
WID:191509 || IMAGE:43563 || MAP:2q33-qte || CYP27A1 || cytochrome P450, family 27, subfamily A, polypeptide 1 ||	0.0644929	0.706043	-0.618807	0.00689948	2.62728e-12
WID:191337 || IMAGE:2509911 || MAP:17q25.3 || SYNGR2 || synaptogyrin 2 ||	-0.937907	-1.75958	-0.47871	0.00377087	2.62736e-12
WID:191484 || IMAGE:39093 || MAP:12q23.1 || METAP2 || methionyl aminopeptidase 2 ||	0.896386	0.596866	1.92783	0.384633	2.68871e-12
WID:278234 || IMAGE:201990 || MAP:6p23 || RPEL1 || RPEL repeat containing 1 ||	0.270121	0.471824	-0.201877	0.283405	2.71527e-12
WID:282186 || IMAGE:2509911 || MAP:17q25.3 || SYNGR2 || synaptogyrin 2 ||	-0.877036	-1.73407	-0.46069	0.00226971	2.74618e-12
WID:280378 || IMAGE:565319 || MAP:8 || MAL2 || mal, T-cell differentiation protein 2 ||	0.841	0.360525	1.57522	0.13131	2.84689e-12
WID:273827 || IMAGE:796161 || MAP:Xq26 || RBMX || RNA binding motif protein, X-linked ||	-0.4474	-0.897281	-0.0458787	0.0820151	2.86065e-12
WID:282234 || IMAGE:2516260 || MAP:2p22-p21 || LTBP1 || latent transforming growth factor beta binding protein 1 ||	0.0661214	-0.227597	1.14474	0.476789	2.95967e-12
WID:281589 || IMAGE:2284473 || MAP: || || ZK1=Kruppel-type zinc finger gene induced by ionizing radiation=enhances apoptotic cell death in hematopoietic cells ||	0.800415	0.111798	0.98074	0.00170666	3.0344e-12
WID:281841 || IMAGE:2045536 || MAP:19q13.13 || FXYD3 || FXYD domain containing ion transport regulator 3 ||	0.398982	1.04142	2.86124	0.177424	3.20219e-12
WID:280027 || IMAGE:448093 || MAP:7q21.1 || CYP3A5 || cytochrome P450, family 3, subfamily A, polypeptide 5 ||	1.51237	0.38228	1.69439	0.000310665	3.4481e-12
WID:279670 || IMAGE:47291 || MAP:2p22-p21 || BIRC6 || baculoviral IAP repeat-containing 6 (apollon) ||	-0.243893	-1.39746	-0.308444	7.99785e-05	3.55438e-12
WID:188263 || IMAGE:2303252 || MAP:19q13.2- || ERCC1 || excision repair cross-complementing rodent repair deficiency, complementation group 1 (includes overlapping antisense sequence) ||	1.26344	0.234809	1.5581	0.00408969	3.61465e-12
WID:279692 || IMAGE:128306 || MAP:7q21-q22 || CYP3A7 || Cytochrome P450 IIIA7 (P450-HFLa) ||	1.13132	0.0395118	1.74381	0.0129264	3.63135e-12
WID:277355 || IMAGE:462785 || MAP:16q12.1 || N4BP1 || Nedd4 binding protein 1 ||	-0.636893	-0.0328588	-0.559222	1.28243e-06	3.82812e-12
WID:277689 || IMAGE:448551 || MAP: || || Unknown ||	-0.725243	0.208432	-0.472039	1.06597e-08	3.89751e-12
WID:184145 || IMAGE:124261 || MAP:19q13.3 || SNRP70 || small nuclear ribonucleoprotein 70kDa polypeptide (RNP antigen) ||	0.53305	-0.586903	0.0571621	9.24564e-06	3.95937e-12
WID:279271 || IMAGE:1573665 || MAP:4q32.3 || SH3MD2 || SH3 multiple domains 2 ||	1.22341	0.49485	1.37226	0.00182775	3.95972e-12
WID:187247 || IMAGE:204257 || MAP:8p11.22 || ADAM9 || a disintegrin and metalloproteinase domain 9 (meltrin gamma=MDC9 ||	1.21989	0.31104	1.22344	0.000630163	4.01026e-12
WID:275526 || IMAGE:280893 || MAP:15q21 || MAPK6 || mitogen-activated protein kinase 6 ||	2.02089	1.1455	2.10514	1.49225e-05	4.04812e-12
WID:274749 || IMAGE:2562853 || MAP:22q12.1 || XBP1 || X-box binding protein 1 ||	-0.663821	-1.08315	0.0282663	0.0176642	4.0601e-12
WID:189625 || IMAGE:50743 || MAP:6p25.3 || TXNL2 || thioredoxin-like 2 ||	-0.10495	-0.35551	0.546466	0.116938	4.45312e-12
WID:279908 || IMAGE:815015 || MAP:12p11 || C12orf14 || chromosome 12 open reading frame 14 ||	-0.12105	-1.0064	0.271717	0.00195258	4.50418e-12
WID:275128 || IMAGE:309583 || MAP:3q25.32 || RARRES1 || retinoic acid receptor responder (tazarotene induced) 1 ||	1.64888	0.840629	2.16776	0.0294666	4.68588e-12
WID:273576 || IMAGE:284592 || MAP:11q11 || SLC43A3 || solute carrier family 43, member 3 ||	-0.303814	0.379883	-0.549516	0.0287339	4.87434e-12
WID:275222 || IMAGE:131887 || MAP:1q42.11 || FLJ14146 || hypothetical protein FLJ14146 ||	2.1486	0.441771	1.52207	7.59716e-06	4.98193e-12
WID:274638 || IMAGE:2470249 || MAP:7q22.1 || PRKRIP1 || PRKR interacting protein 1 (IL11 inducible) ||	0.0135429	0.28637	-0.344677	0.0309338	5.11107e-12
WID:184699 || IMAGE:796994 || MAP:1q32 || MCP || membrane cofactor protein (CD46, trophoblast-lymphocyte cross-reactive antigen) ||	0.0414	-1.11809	0.260383	0.000686244	5.13458e-12
WID:281977 || IMAGE:325072 || MAP:17q25 || TIMP2 || TIMP-2=Tissue inhibitor of metalloproteinase 2 ||	-0.768067	0.914442	-0.389084	1.58885e-07	5.13755e-12
WID:184971 || IMAGE:293032 || MAP:6p24 || TFAP2A || AP-2 transcription factor ||	0.172757	1.50266	0.118838	8.34126e-07	5.2057e-12
WID:189469 || IMAGE:151620 || MAP:1p35-p34 || BCLP || beta-casein-like protein ||	1.2043	0.460063	1.79438	0.000907963	5.21743e-12
WID:274005 || IMAGE:713006 || MAP:1p36.13- || KIAA0476 || KIAA0476 ||	-1.43788	-0.985663	-1.81627	0.038263	5.34132e-12
WID:282327 || IMAGE:2548445 || MAP:18p11.31 || MRLC2 || myosin regulatory light chain MRLC2 ||	-1.10926	-1.36387	-0.277916	0.202999	5.56134e-12
WID:279619 || IMAGE:898117 || MAP:17q23 || TBX2 || T-box 2 ||	0.643923	0.892925	-0.0536447	0.277253	5.56404e-12
WID:189566 || IMAGE:451788 || MAP:19p13.3 || MBD3 || methyl-CpG binding domain protein 3 ||	-0.399071	0.2993	-0.259982	1.95408e-06	5.58381e-12
WID:280625 || IMAGE:773543 || MAP:6 || || MRNA full length insert cDNA clone EUROIMAGE 1635266 ||	-0.567229	0.138774	-0.710086	0.000541402	5.59032e-12
WID:189335 || IMAGE:37367 || MAP:12q13 || FAIM2 || Fas apoptotic inhibitory molecule 2 ||	0.542043	0.268786	1.0265	0.105458	5.72783e-12
WID:189542 || IMAGE:431003 || MAP:13q22 || DACH1 || dachshund homolog 1 (Drosophila) ||	0.422931	-0.0881463	0.662089	0.0133448	6.01235e-12
WID:186796 || IMAGE:711918 || MAP:2p22.3 || QPCT || glutaminyl-peptide cyclotransferase (glutaminyl cyclase) ||	-1.93881	0.192693	-1.71478	1.60365e-05	6.04923e-12
WID:281033 || IMAGE:1670741 || MAP:19q13.32 || MGC51082 || hypothetical protein MGC51082 ||	-1.04488	0.510923	-0.717355	3.18469e-06	6.06881e-12
WID:191223 || IMAGE:2568795 || MAP:7q31 || SLC26A3 || solute carrier family 26, member 3 ||	-0.471221	-1.16875	0.596024	0.00798948	6.09187e-12
WID:189627 || IMAGE:855707 || MAP:12q24.11 || LOC387882 || hypothetical protein ||	0.0790929	-1.54064	-0.275538	1.9653e-06	6.09703e-12
WID:282316 || IMAGE:2547238 || MAP: || || Unknown ||	-0.408064	0.0739214	-0.529635	0.000758153	6.16202e-12
WID:187824 || IMAGE:842973 || MAP:12q13 || PA2G4 || proliferation-associated 2G4, 38kDa ||	0.0844143	0.212041	1.11534	0.483882	6.31415e-12
WID:276914 || IMAGE:291345 || MAP:5q32 || CSNK1A1 || casein kinase 1, alpha 1 ||	0.250557	-0.676733	0.222313	0.000932174	6.58555e-12
WID:185209 || IMAGE:46166 || MAP:1p31.3-p || CYP2J2 || Cytochrome P450, subfamily IIJ (arachidonic acid epoxygenase) polypeptide 2 ||	0.217986	-0.95614	-0.0119443	0.00743627	6.75451e-12
WID:279684 || IMAGE:745161 || MAP:10p11.21 || CREM || cAMP responsive element modulator ||	0.729475	-0.583993	0.551879	0.0156568	6.85248e-12
WID:188079 || IMAGE:814129 || MAP:8p21.2 || MSCP || mitochondrial solute carrier protein ||	-0.594364	-0.341346	-1.2952	0.372838	6.94641e-12
WID:279902 || IMAGE:713178 || MAP:Xp22.2-p || EIF2S3 || eukaryotic translation initiation factor 2, subunit 3 gamma, 52kDa ||	0.0314786	-0.84707	0.224638	4.74636e-05	7.00493e-12
WID:190275 || IMAGE:1711940 || MAP:11q22.2- || IL18 || IL-18=IGIF=Interferon gamma inducing factor ||	0.683314	-0.486229	0.342627	0.000230295	7.05654e-12
WID:275628 || IMAGE:811166 || MAP:8q23.1 || YWHAZ || tyrosine 3-monooxygenase/tryptophan 5-monooxygenase activation protein, zeta polypeptide ||	1.74008	0.721429	1.48745	0.000257993	7.254e-12
WID:188752 || IMAGE:810944 || MAP: || || Unknown ||	0.446571	-0.13399	0.371437	0.000896716	7.29324e-12
WID:276491 || IMAGE:243238 || MAP:8q23.1 || YWHAZ || tyrosine 3-monooxygenase/tryptophan 5-monooxygenase activation protein, zeta polypeptide ||	-0.156712	-1.64453	-0.107337	3.14523e-09	7.43986e-12
WID:190654 || IMAGE:1688553 || MAP:18q22-q2 || CDH19 || cadherin 19, type 2 ||	-0.2778	2.04621	-0.0948828	2.23865e-13	7.5722e-12
WID:281603 || IMAGE:2298115 || MAP:3q12.3 || ZBTB11 || zinc finger and BTB domain containing 11 ||	-0.0862071	-0.753642	0.0830373	0.0136744	7.59855e-12
WID:277361 || IMAGE:486035 || MAP:1q23.2 || UAP1 || UDP-N-acteylglucosamine pyrophosphorylase 1 ||	0.299471	0.206565	1.33055	0.669111	7.65129e-12
WID:275811 || IMAGE:244931 || MAP:13q14.11 || KIAA0853 || KIAA0853 ||	-0.268071	1.11945	0.0400494	4.20694e-10	7.66024e-12
WID:275256 || IMAGE:141931 || MAP:3p14.1 || BAIAP1 || BAI1-associated protein 1 ||	1.75016	0.407903	1.24883	0.000583319	7.67126e-12
WID:189417 || IMAGE:682063 || MAP:9q22-q31 || ZNF189 || zinc finger protein 189 ||	1.02941	0.12768	0.635303	0.00762214	7.93454e-12
WID:186129 || IMAGE:296529 || MAP:16p13.11 || SAH || SA hypertension-associated homolog (rat) ||	1.03257	-0.04657	0.595551	0.000126028	8.04782e-12
WID:185660 || IMAGE:461327 || MAP:1q32 || PIK3C2B || phosphoinositide-3-kinase, class 2, beta polypeptide ||	0.331436	-0.0593143	0.769642	0.0680053	8.13876e-12
WID:186986 || IMAGE:52096 || MAP:4q11-q13 || PDGFRA || platelet-derived growth factor receptor, alpha polypeptide ||	0.106314	0.00118116	0.891236	0.626651	8.21957e-12
WID:186291 || IMAGE:212640 || MAP:Xq28 || ARHGAP4 || Rho GTPase activating protein 4 ||	-1.20372	-1.51089	-0.488876	0.195498	8.23132e-12
WID:277042 || IMAGE:279800 || MAP:3p21.2-p || SLMAP || sarcolemma associated protein ||	-0.142921	-0.30388	0.693449	0.403568	8.51365e-12
WID:274508 || IMAGE:2390004 || MAP:6p12-p11 || MEP1A || meprin A, alpha (PABA peptide hydrolase) ||	-0.147107	-0.372744	1.29155	0.0826036	8.60524e-12
WID:280287 || IMAGE:41826 || MAP:6q23.3 || LOC202451 || hypothetical protein LOC202451 ||	1.42835	0.513292	1.51509	0.00137881	8.64246e-12
WID:279682 || IMAGE:454580 || MAP:1p31.3-p || CYP2J2 || cytochrome P450, family 2, subfamily J, polypeptide 2 ||	1.76115	0.436233	1.80306	0.017484	9.08835e-12
WID:277255 || IMAGE:454970 || MAP:17q21.2 || KRT23 || keratin 23 (histone deacetylase inducible) ||	0.286785	-0.00632063	1.57372	0.351029	9.37307e-12
WID:185741 || IMAGE:788269 || MAP:20q13.3 || RPS21 || ribosomal protein S21 ||	-0.12135	-0.138818	1.60461	0.842132	9.38938e-12
WID:187676 || IMAGE:768292 || MAP:9q22.33 || C9orf3 || chromosome 9 open reading frame 3 ||	0.859957	0.435764	1.73914	0.0505695	9.6042e-12
WID:186573 || IMAGE:843110 || MAP:Xq28 || GDI1 || GDP dissociation inhibitor 1 ||	0.874893	-0.321045	0.441143	3.21365e-05	9.74939e-12
WID:279234 || IMAGE:1570427 || MAP:1q32.1 || SARG || specifically androgen-regulated protein ||	0.398107	0.0776138	0.946975	0.00520481	1.00942e-11
WID:279570 || IMAGE:144853 || MAP: || || Unknown ||	0.370729	-0.323477	0.574179	0.000229765	1.02615e-11
WID:184375 || IMAGE:753775 || MAP:6p23 || GMPR || guanosine monophosphate reductase ||	-1.59807	0.366667	-1.50398	2.05764e-05	1.05168e-11
WID:277063 || IMAGE:280444 || MAP:10q23.33 || KIAA0608 || KIAA0608 protein ||	0.596414	0.0720312	0.767362	0.0215551	1.05314e-11
WID:282105 || IMAGE:2466211 || MAP:19q13.32 || ETHE1 || ethylmalonic encephalopathy 1 ||	-0.531631	-0.796446	0.546469	0.376982	1.05793e-11
WID:184567 || IMAGE:417403 || MAP:7q34 || BRAF || B-raf Ser/Thr protein kinase ||	-0.0368143	0.82646	0.0600802	1.78321e-07	1.07619e-11
WID:274471 || IMAGE:2314353 || MAP:7p15-p14 || HOXA9 || homeo box A9 ||	1.37204	0.00159524	1.12579	0.000872415	1.0816e-11
WID:278774 || IMAGE:1475726 || MAP:14q24.1 || FLJ33387 || hypothetical protein FLJ33387 ||	-0.169929	0.481068	-0.273446	0.000269998	1.11622e-11
WID:187929 || IMAGE:1046542 || MAP:6p21.3 || MSH5 || MSH5=DNA mismatch repair protein=mutS homologue ||	1.56988	0.311521	1.17971	0.0001396	1.11898e-11
WID:184073 || IMAGE:450060 || MAP:1q32 || HFL1 || H factor (complement)-like 1 ||	1.42266	0.288506	1.32888	0.0032992	1.11899e-11
WID:185715 || IMAGE:712401 || MAP:1p36.2 || PIK3CD || phosphoinositide-3-kinase, catalytic, delta polypeptide ||	-2.91649	-1.61717	-2.84293	5.00244e-05	1.13462e-11
WID:188773 || IMAGE:262739 || MAP:10q25-q2 || SEC23IP || SEC23 interacting protein ||	-0.0476615	-0.536731	0.0908465	0.0121262	1.16438e-11
WID:280699 || IMAGE:897680 || MAP: || || Unknown ||	0.0526571	-0.0914471	0.429373	0.2721	1.16894e-11
WID:191208 || IMAGE:2547467 || MAP:4q24-q25 || GENX-3414 || genethonin 1 ||	1.5393	0.389658	1.3085	0.000129629	1.26739e-11
WID:185581 || IMAGE:187614 || MAP:4q31 || MADH1 || Smad1=JV4-1=Homologue of Mothers Against Decapentaplegic (MAD) ||	0.698893	-0.00565143	0.655952	8.19211e-05	1.28225e-11
WID:184547 || IMAGE:26617 || MAP:3q13.1 || ALCAM || activated leukocyte cell adhesion molecule ||	0.279643	-0.2891	0.238104	0.01124	1.31731e-11
WID:278457 || IMAGE:773419 || MAP:11q21 || PANX1 || pannexin 1 ||	-0.313114	0.241113	-0.279482	1.61156e-07	1.31896e-11
WID:189121 || IMAGE:898145 || MAP:5 || || CDNA FLJ46457 fis, clone THYMU3020856 ||	0.889657	-0.112303	0.692224	0.00054294	1.33182e-11
WID:187169 || IMAGE:51582 || MAP:13q21.33 || LMO7 || LIM domain only 7 ||	0.364657	-0.290383	0.59192	0.0203845	1.36591e-11
WID:273937 || IMAGE:395633 || MAP:3p21.2-p || ARIH2 || ariadne homolog 2 (Drosophila) ||	-1.04641	0.014	-0.865597	3.21836e-05	1.36617e-11
WID:275932 || IMAGE:773138 || MAP:1p36.13 || CaMKIINalp || calcium/calmodulin-dependent protein kinase II ||	2.24729	0.688648	2.03523	1.47512e-07	1.38242e-11
WID:277146 || IMAGE:298779 || MAP:16p12.3 || LOC146174 || hypothetical protein LOC146174 ||	0.985443	1.67216	0.741424	0.00780978	1.41659e-11
WID:281415 || IMAGE:2073299 || MAP: || || Unknown ||	-3.34985	-2.45126	-3.74785	0.00113351	1.42161e-11
WID:273883 || IMAGE:44409 || MAP:3p25 || MRPS25 || mitochondrial ribosomal protein S25 ||	0.0109643	-0.432024	0.0501575	0.00129668	1.43671e-11
WID:273881 || IMAGE:328868 || MAP:11p13 || CD44 || CD44 antigen (homing function and Indian blood group system) ||	-1.92114	-0.14749	-1.20932	5.75061e-07	1.44076e-11
WID:275488 || IMAGE:195736 || MAP:9 || || Transcribed sequence with weak similarity to protein ref:NP_009056.1 (H.sapiens) ubiquitously transcribed tetratricopeptide repeat gene, Y chromosome; Ubiquitously transcribed TPR gene on Y chromosome [Homo sapiens] ||	-1.18256	-1.84774	-0.335706	0.0220098	1.44196e-11
WID:276876 || IMAGE:271865 || MAP:18q12.1 || GALNT1 || UDP-N-acetyl-alpha-D-galactosamine:polypeptide N-acetylgalactosaminyltransferase 1 (GalNAc-T1) ||	-0.501557	-0.151026	0.477227	0.00600484	1.47755e-11
WID:184146 || IMAGE:292996 || MAP:22q12.3 || YWHAH || tyrosine 3-monooxygenase/tryptophan 5-monooxygenase activation protein, eta polypeptide ||	0.19595	-0.957239	0.0625116	2.67144e-05	1.48059e-11
WID:185448 || IMAGE:1323539 || MAP:6p21.3 || SLC17A3 || solute carrier family 17 (sodium phosphate), member 3 ||	2.118	0.112245	0.769785	0.000740361	1.50119e-11
WID:191227 || IMAGE:2569593 || MAP:1p36.3-p || TNFRSF14 || tumor necrosis factor receptor superfamily, member 14 (herpesvirus entry mediator) ||	-0.163636	0.471861	-0.656488	0.0230718	1.54134e-11
WID:184424 || IMAGE:196992 || MAP:10p15-p1 || AKR1C1 || aldo-keto reductase family 1, member C1 (dihydrodiol dehydrogenase 1; 20-alpha (3-alpha)-hydroxysteroid dehydrogenase) ||	1.72859	-0.09246	1.02993	5.88869e-05	1.57928e-11
WID:186718 || IMAGE:814478 || MAP:15q24.3 || BCL2A1 || A1=Bfl-1=GRs=Bcl-2 related protein ||	-3.17874	-1.27469	-2.92361	8.23875e-05	1.60501e-11
WID:273909 || IMAGE:148954 || MAP:15q21.1 || CYP19A1 || cytochrome P450, family 19, subfamily A, polypeptide 1 ||	-0.0298214	0.189788	-0.315302	0.182496	1.61055e-11
WID:280816 || IMAGE:2028916 || MAP:10q11.2 || TMEM23 || transmembrane protein 23 ||	-0.351593	-1.11399	-0.0410466	0.00374036	1.61451e-11
WID:185949 || IMAGE:41898 || MAP:17q25.2 || HN1 || hematological and neurological expressed 1 ||	-0.712929	-0.423433	0.19903	0.0732323	1.61937e-11
WID:277157 || IMAGE:303105 || MAP:15 || || CDNA FLJ43380 fis, clone OCBBF2004889 ||	0.0726462	0.411894	-0.178586	0.00831582	1.63619e-11
WID:276386 || IMAGE:28735 || MAP:6q25.2-q || VIL2 || villin 2 (ezrin) ||	-0.598493	0.40778	-0.90816	0.00355478	1.64839e-11
WID:276829 || IMAGE:267859 || MAP:6p23 || TBC1D7 || TBC1 domain family, member 7 ||	-0.448571	1.55688	0.0384802	2.12852e-10	1.66336e-11
WID:281646 || IMAGE:2308346 || MAP:12q13 || CDK2 || cyclin-dependent kinase 2 ||	0.334586	1.53424	0.488551	2.46324e-05	1.66851e-11
WID:276365 || IMAGE:796569 || MAP:4p16-p15 || C17 || cytokine-like protein C17 ||	-0.174938	1.11248	-0.228367	3.24208e-09	1.69927e-11
WID:281271 || IMAGE:2042739 || MAP: || || Unknown ||	-0.333771	-1.86519	-0.567966	6.00284e-06	1.8194e-11
WID:187067 || IMAGE:810960 || MAP:19q13.3- || KLK10 || kallikrein 10 ||	0.388838	0.0497043	1.70836	0.412247	1.83003e-11
WID:279575 || IMAGE:725709 || MAP:7 || || Transcribed sequence with strong similarity to protein sp:P07478 (H.sapiens) TRY2_HUMAN Trypsin II precursor ||	0.0874917	0.0799789	1.17548	0.959085	1.8553e-11
WID:276748 || IMAGE:165824 || MAP:8p21.3 || LGI3 || leucine-rich repeat LGI family, member 3 ||	0.133593	0.795354	-0.0680628	2.5381e-05	1.9806e-11
WID:187644 || IMAGE:490805 || MAP:10q11.2 || NCOA4 || nuclear receptor coactivator 4 ||	-1.20412	-2.50681	-1.25251	0.00141276	2.00671e-11
WID:190175 || IMAGE:753969 || MAP:10q23 || DLG5 || discs, large (Drosophila) homolog 5 ||	1.59811	0.504233	1.56692	0.000177533	2.01775e-11
WID:185871 || IMAGE:47900 || MAP:6q23-q24 || IFNGR1 || interferon-gamma receptor alpha chain ||	-0.622836	-1.93171	-0.867064	1.14212e-07	2.03569e-11
WID:185130 || IMAGE:155717 || MAP:17q23 || CD79B || CD79B=BCR beta chain=B29 ||	-0.843129	-0.285881	-0.986347	1.25572e-05	2.0692e-11
WID:186553 || IMAGE:713660 || MAP:Xp22.2 || GPM6B || glycoprotein M6B ||	0.52215	3.41715	1.08029	1.97484e-11	2.0919e-11
WID:280526 || IMAGE:815853 || MAP:3q28-q29 || OPA1 || optic atrophy 1 (autosomal dominant) ||	0.160257	-0.208544	0.723911	0.261913	2.11594e-11
WID:282340 || IMAGE:2550001 || MAP:8 || || CDNA FLJ41727 fis, clone HLUNG2015578, highly similar to SERINE/THREONINE PROTEIN PHOSPHATASE 2A, 55 KDA REGULATORY SUBUNIT B, ALPHA ISOFORM ||	0.160071	-0.3554	0.267942	0.0502919	2.16205e-11
WID:282199 || IMAGE:2511265 || MAP:1q32 || LAMB3 || laminin, beta 3 ||	-0.871414	-1.58565	-0.432304	0.0156369	2.17607e-11
WID:277651 || IMAGE:146358 || MAP:4 || || Transcribed sequences ||	-0.0439357	0.194312	-0.386796	0.046859	2.18456e-11
WID:274375 || IMAGE:431225 || MAP:17p11.2 || ULK2 || unc-51-like kinase 2 (C. elegans) ||	0.0506429	0.246063	-0.297952	0.0972961	2.2032e-11
WID:275463 || IMAGE:278023 || MAP:1p22.1 || M96 || likely ortholog of mouse metal response element binding transcription factor 2 ||	-0.896671	-1.391	-0.641815	0.0146324	2.26379e-11
WID:185454 || IMAGE:1325605 || MAP:4p16.3 || D4S234E || DNA segment on chromosome 4 (unique) 234 expressed sequence ||	-1.49141	1.05197	-0.283286	0.00365258	2.29334e-11
WID:280535 || IMAGE:290034 || MAP:1p22.2 || KIAA1221 || KIAA1221 protein ||	0.5486	0.281633	0.897805	0.14135	2.36598e-11
WID:186699 || IMAGE:785745 || MAP:Xp22.3 || DXS1283E || GS2 gene ||	0.394529	0.176249	0.762959	0.0354069	2.39014e-11
WID:274654 || IMAGE:2488804 || MAP:15q26.3 || IGF1R || insulin-like growth factor 1 receptor ||	0.589246	1.07905	0.0402295	0.0450382	2.47712e-11
WID:276753 || IMAGE:188422 || MAP: || || Unknown ||	-0.49045	0.443757	-0.224043	1.02561e-06	2.48999e-11
WID:279277 || IMAGE:1574206 || MAP:5 || || MRNA; cDNA DKFZp564N1116 (from clone DKFZp564N1116) ||	4.2605	0.160947	1.67591	1.94985e-07	2.50652e-11
WID:185258 || IMAGE:455121 || MAP:19q13.12 || CEBPG || CCAAT/enhancer binding protein (C/EBP), gamma ||	-0.312436	-0.305967	0.266288	0.973659	2.50832e-11
WID:277060 || IMAGE:280544 || MAP:18q12.1 || GALNT1 || UDP-N-acetyl-alpha-D-galactosamine:polypeptide N-acetylgalactosaminyltransferase 1 (GalNAc-T1) ||	-0.4395	-0.426207	0.384401	0.93809	2.52093e-11
WID:280517 || IMAGE:1434897 || MAP:2q14-q32 || COL5A2 || collagen, type V, alpha 2 ||	3.31766	2.30738	3.92717	0.000658569	2.54227e-11
WID:188968 || IMAGE:46827 || MAP:1p13.3 || VAV3 || vav 3 oncogene ||	0.527343	-0.420817	0.489355	0.00235937	2.57589e-11
WID:281691 || IMAGE:2314305 || MAP:11p15.5 || CDKN1C || cyclin-dependent kinase inhibitor 1C (p57, Kip2) ||	-1.62671	-0.837934	-2.09601	0.00494495	2.59008e-11
WID:184667 || IMAGE:897673 || MAP:1p36.3-p || PGD || phosphogluconate dehydrogenase ||	-1.75639	-1.98234	-0.966791	0.270806	2.60685e-11
WID:276253 || IMAGE:785821 || MAP:17q24-q2 || CDC42EP4 || CDC42 effector protein (Rho GTPase binding) 4 ||	1.33166	0.298915	1.28521	0.00098592	2.64506e-11
WID:187837 || IMAGE:611150 || MAP:2q31.2 || ATP5G3 || ATP synthase, H+ transporting, mitochondrial F0 complex, subunit c (subunit 9) isoform 3 ||	-0.202029	-0.151216	0.424525	0.629835	2.69669e-11
WID:278164 || IMAGE:172139 || MAP:7q36.1 || LOC155054 || hypothetical protein LOC155054 ||	0.558907	0.52295	0.0230287	0.80011	2.75754e-11
WID:186421 || IMAGE:783729 || MAP:17q11.2- || ERBB2 || HER2=neu=c-erb-B-2=tyrosine kinase-type receptor ||	0.498079	0.0926	0.799252	0.0218249	2.8224e-11
WID:184318 || IMAGE:811740 || MAP:5q23-q31 || ITGA2 || integrin, alpha 2 (CD49B, alpha 2 subunit of VLA-2 receptor) ||	1.41498	0.367518	1.40927	3.17164e-05	2.83163e-11
WID:191300 || IMAGE:2421421 || MAP:3q21.2 || SNX4 || sorting nexin 4 ||	0.469336	-0.218294	0.873792	0.0332447	2.86382e-11
WID:188680 || IMAGE:415264 || MAP:1p13.3 || GPSM2 || G-protein signalling modulator 2 (AGS3-like, C. elegans) ||	0.350657	0.193894	0.926795	0.102122	2.87421e-11
WID:189878 || IMAGE:1031994 || MAP:2q31.1 || DHRS9 || dehydrogenase/reductase (SDR family) member 9 ||	-0.699571	-0.792997	0.940344	0.706364	2.9283e-11
WID:184779 || IMAGE:80500 || MAP:13q14.1- || ESD || esterase D/formylglutathione hydrolase ||	0.302079	-0.44148	0.506673	0.00158714	2.97749e-11
WID:275704 || IMAGE:263002 || MAP:6q15-q16 || RRAGD || Ras-related GTP binding D ||	0.84575	0.626097	-0.390249	0.534838	2.9779e-11
WID:189534 || IMAGE:303199 || MAP:15q22.31 || CORO2B || coronin, actin binding protein, 2B ||	-0.448007	0.733642	-0.682684	0.000720728	3.01208e-11
WID:189998 || IMAGE:770845 || MAP:17q11-qt || CYB561 || cytochrome b-561 ||	0.278483	-0.236599	0.363334	0.000902495	3.02625e-11
WID:185320 || IMAGE:266312 || MAP:13q14.2- || ATP7B || ATPase, Cu++ transporting, beta polypeptide (Wilson disease) ||	0.971336	0.218068	1.20143	0.0222711	3.03534e-11
WID:277049 || IMAGE:279963 || MAP: || || Unknown ||	-0.480131	0.32142	-0.470465	0.000262437	3.09219e-11
WID:278777 || IMAGE:1475786 || MAP:10q22.3 || AP3M1 || adaptor-related protein complex 3, mu 1 subunit ||	-0.425179	-0.527234	0.00428046	0.396572	3.16403e-11
WID:279437 || IMAGE:1635122 || MAP:11q14 || RAB38 || RAB38, member RAS oncogene family ||	0.254821	0.738857	-0.071692	0.0104888	3.20304e-11
WID:186242 || IMAGE:243358 || MAP:13q34 || ING1 || p33ING1=growth inhibitor and candidate tumor suppressor ||	-1.55249	-0.215813	-0.834186	2.42154e-06	3.24761e-11
WID:276441 || IMAGE:207427 || MAP:10 || || Transcribed sequence with weak similarity to protein ref:NP_055301.1 (H.sapiens) neuronal thread protein [Homo sapiens] ||	0.3376	0.483678	-0.070885	0.470696	3.25871e-11
WID:275958 || IMAGE:263047 || MAP:11q14 || RAB38 || RAB38, member RAS oncogene family ||	1.60357	2.46411	0.698702	0.00744039	3.28973e-11
WID:280401 || IMAGE:897509 || MAP:3 || || CDNA FLJ34013 fis, clone FCBBF2002111 ||	-0.788429	-0.713514	0.145508	0.732038	3.43855e-11
WID:278147 || IMAGE:51272 || MAP:10q26.12 || PDZK8 || PDZ domain containing 8 ||	-0.511593	-0.778256	0.0999184	0.162024	3.459e-11
WID:274344 || IMAGE:1637421 || MAP:15q22.1 || TRIP4 || thyroid hormone receptor interactor 4 ||	-0.0756286	0.315957	-0.169622	0.00250981	3.52471e-11
WID:279607 || IMAGE:841482 || MAP:15q11-q1 || UBE3A || ubiquitin protein ligase E3A (human papilloma virus E6-associated protein, Angelman syndrome) ||	0.0298786	0.573849	-0.112268	0.0011383	3.58287e-11
WID:275677 || IMAGE:347035 || MAP:1p36.13- || KIAA0476 || KIAA0476 ||	-1.30432	-0.947273	-1.74487	0.0841474	3.64133e-11
WID:184613 || IMAGE:950430 || MAP:14q13.2 || SRP54 || signal recognition particle 54kDa ||	1.42596	0.891677	1.50247	0.00162803	3.67409e-11
WID:185000 || IMAGE:282956 || MAP:11p15.5 || SSA1 || Sjogren syndrome antigen A1 (52kDa, ribonucleoprotein autoantigen SS-A/Ro) ||	-0.0255786	-0.0168167	0.909535	0.949856	3.73148e-11
WID:189815 || IMAGE:461351 || MAP:6pter-qt || TCF21 || transcription factor 21 ||	0.667171	-0.0653785	1.00208	0.00938359	3.81097e-11
WID:184558 || IMAGE:289923 || MAP:3p22-p21 || ZNF35 || zinc finger protein 35 (clone HF.10) ||	0.153414	0.080642	0.499672	0.309658	3.82557e-11
WID:274543 || IMAGE:2419018 || MAP:19q13.3 || DBP || D site of albumin promoter (albumin D-box) binding protein ||	-0.717643	0.33698	-0.571454	5.8721e-06	4.00072e-11
WID:186662 || IMAGE:47908 || MAP:5q22.2 || LOC91137 || hypothetical protein BC017169 ||	-0.127764	-0.599316	0.0612557	0.0511106	4.0099e-11
WID:187750 || IMAGE:345833 || MAP:5q35.3 || HNRPAB || heterogeneous nuclear ribonucleoprotein A/B ||	0.768736	0.26281	1.53685	0.0509483	4.0643e-11
WID:188717 || IMAGE:809815 || MAP:20p11.2- || ENTPD6 || ectonucleoside triphosphate diphosphohydrolase 6 (putative function) ||	0.995907	0.24919	1.57286	0.00161005	4.14873e-11
WID:280337 || IMAGE:755508 || MAP:9p13 || B4GALT1 || UDP-Gal:betaGlcNAc beta 1,4- galactosyltransferase, polypeptide 1 ||	-0.58885	-2.05405	-0.776601	3.03737e-05	4.1682e-11
WID:278061 || IMAGE:32215 || MAP:13 || || Transcribed sequence with moderate similarity to protein sp:P39188 (H.sapiens) ALU1_HUMAN Alu subfamily J sequence contamination warning entry ||	0.169445	0.31604	-0.206977	0.233037	4.35163e-11
WID:276529 || IMAGE:134430 || MAP:9 || || MRNA full length insert cDNA clone EUROIMAGE 248114 ||	1.34237	0.414321	1.6023	0.000899052	4.4327e-11
WID:282053 || IMAGE:2345510 || MAP:1q23.3 || GPA33 || glycoprotein A33 (transmembrane) ||	-1.32515	-0.697447	1.85215	0.00012228	4.43858e-11
WID:187458 || IMAGE:471598 || MAP:1p36.11 || SDHDP7 || succinate dehydrogenase complex, subunit D, integral membrane protein pseudogene 7 ||	-0.173171	-0.777972	0.088181	0.034	4.47467e-11
WID:274546 || IMAGE:2420316 || MAP:16q23.3 || MPHOSPH6 || M-phase phosphoprotein 6 ||	-0.121986	-0.480656	0.203687	0.109717	4.54665e-11
WID:184282 || IMAGE:470393 || MAP:11q21-q2 || MMP7 || matrix metalloproteinase 7 (matrilysin, uterine) ||	3.40955	0.0458739	2.67044	8.98459e-06	4.5611e-11
WID:278369 || IMAGE:588573 || MAP:18q22.1 || TNFRSF11A || tumor necrosis factor receptor superfamily, member 11a, activator of NFKB ||	0.515914	0.453379	1.34405	0.714873	4.60282e-11
WID:185739 || IMAGE:826256 || MAP:1q42-q43 || TM7SF1 || transmembrane 7 superfamily member 1 (upregulated in kidney) ||	0.08075	1.0095	-0.168533	0.00222847	4.69007e-11
WID:185929 || IMAGE:141562 || MAP:1p13.2 || SLC16A4 || solute carrier family 16 (monocarboxylic acid transporters), member 4 ||	0.9324	0.65469	-0.495604	0.359795	4.74819e-11
WID:185438 || IMAGE:1469234 || MAP:Xp22.3 || GPR143 || G protein-coupled receptor 143 ||	0.361879	1.81573	0.160544	0.000461969	4.90311e-11
WID:187291 || IMAGE:811145 || MAP:19p13.3 || AES || amino-terminal enhancer of split ||	0.0687643	-0.560603	0.487884	0.0781772	5.11624e-11
WID:186367 || IMAGE:509760 || MAP:6p21.3 || TRIM31 || tripartite motif-containing 31 ||	0.0129929	0.102963	0.789313	0.237621	5.20758e-11
WID:188525 || IMAGE:667883 || MAP:12q15 || PHLDA1 || pleckstrin homology-like domain, family A, member 1 ||	0.0202	1.62418	0.232091	5.66253e-08	5.32829e-11
WID:276975 || IMAGE:277390 || MAP:11p13 || ELP4 || elongation protein 4 homolog (S. cerevisiae) ||	-0.0134429	-0.484038	0.00577326	0.00712955	5.34575e-11
WID:276480 || IMAGE:214158 || MAP:15q23 || PTPN9 || protein tyrosine phosphatase, non-receptor type 9 ||	0.530825	0.486433	-0.131076	0.852128	5.34737e-11
WID:275167 || IMAGE:233071 || MAP:9q13-q21 || TMEM2 || transmembrane protein 2 ||	0.432286	-0.11183	0.615057	0.000478645	5.51458e-11
WID:281802 || IMAGE:510528 || MAP:6p21.3 || TRIM31 || tripartite motif-containing 31 ||	-0.212386	-0.07968	0.74854	0.220393	5.65079e-11
WID:276398 || IMAGE:29703 || MAP:1p36.22 || NPHP4 || nephronophthisis 4 ||	0.08295	0.640937	-0.147048	0.0027814	5.6895e-11
WID:188611 || IMAGE:244154 || MAP:4q33 || AADAT || aminoadipate aminotransferase ||	0.797107	-0.05089	0.705488	0.00438835	5.72095e-11
WID:189309 || IMAGE:788180 || MAP:5p13.2-q || AMACR || alpha-methylacyl-CoA racemase ||	2.79186	0.292256	1.3033	1.74248e-05	5.72613e-11
WID:189927 || IMAGE:377521 || MAP:1q42.13 || TAF5L || TAF5-like RNA polymerase II, p300/CBP-associated factor (PCAF)-associated factor, 65kDa ||	0.792536	0.131054	0.718337	0.00393213	5.82988e-11
WID:189185 || IMAGE:377296 || MAP:7q31.31 || TM4SF12 || transmembrane 4 superfamily member 12 ||	1.07008	0.0232591	0.976243	0.000299952	5.96354e-11
WID:185306 || IMAGE:796323 || MAP:10q24.2- || ADD3 || adducin 3 (gamma) ||	-0.79985	-2.02755	-0.6367	2.64989e-07	6.35244e-11
WID:190440 || IMAGE:2048836 || MAP:2q33 || CD28 || CD28 antigen (Tp44) ||	-0.221379	0.205309	-0.156928	7.91922e-07	6.36385e-11
WID:185325 || IMAGE:740907 || MAP:14q11.2- || APEX1 || APEX nuclease (multifunctional DNA repair enzyme) 1 ||	0.295857	-0.310233	0.518885	0.0422273	6.38631e-11
WID:189584 || IMAGE:824419 || MAP:19q13.2 || EGLN2 || egl nine homolog 2 (C. elegans) ||	-0.696193	-0.0711086	-0.689999	0.00387404	6.41352e-11
WID:184368 || IMAGE:811792 || MAP:20q11.2 || GSS || Glutathione synthetase ||	0.526429	0.0458157	0.897662	0.0116157	6.49789e-11
WID:185234 || IMAGE:223350 || MAP:3q23-q25 || CP || ceruloplasmin (ferroxidase) ||	0.806729	-0.463775	0.218427	0.000232157	6.55921e-11
WID:279142 || IMAGE:1535217 || MAP:19p13.1 || WIZ || widely-interspaced zinc finger motifs ||	0.729829	0.0992812	0.564416	0.00349757	6.61236e-11
WID:188130 || IMAGE:1942159 || MAP:22q13.33 || CPT1B || carnitine palmitoyltransferase 1B (muscle) ||	-0.438614	-0.191986	-0.751433	0.0369038	6.63605e-11
WID:279839 || IMAGE:415962 || MAP:15q26 || PACE4 || paired basic amino acid cleaving system 4 ||	1.55151	-0.6973	0.674999	0.00215787	6.93517e-11
WID:276710 || IMAGE:156343 || MAP:17q24.2 || MAP3K3 || mitogen-activated protein kinase kinase kinase 3 ||	-0.885179	-0.665979	-1.4989	0.144278	6.95928e-11
WID:277634 || IMAGE:141153 || MAP:5q21 || CPEB4 || cytoplasmic polyadenylation element binding protein 4 ||	0.695536	0.637199	-0.0884614	0.81133	7.05063e-11
WID:277083 || IMAGE:280831 || MAP:13 || || CDNA FLJ26505 fis, clone KDN07056 ||	1.85161	0.410757	1.33756	1.50742e-06	7.11048e-11
WID:273550 || IMAGE:141192 || MAP:3q21-q22 || AMOTL2 || angiomotin like 2 ||	2.46386	1.06323	1.84533	1.92893e-07	7.11342e-11
WID:188873 || IMAGE:731118 || MAP:20p13 || PTPNS1 || protein tyrosine phosphatase, non-receptor type substrate 1 ||	-0.660829	-0.940316	-2.00391	0.441358	7.23396e-11
WID:191191 || IMAGE:2457975 || MAP:1p34 || GJB3 || gap junction protein, beta 3, 31kDa (connexin 31) ||	0.119171	-0.117437	1.01589	0.361197	7.3692e-11
WID:279687 || IMAGE:68265 || MAP:4q11-q13 || AFP || alpha-fetoprotein ||	1.36046	0.427204	1.58423	0.0500143	7.39516e-11
WID:191281 || IMAGE:2288273 || MAP:16p13.3 || E4F1 || E4F transcription factor 1 ||	-0.294593	0.176646	-0.41399	0.0054442	7.74586e-11
WID:187792 || IMAGE:843234 || MAP:9q22.2 || SPTLC1 || serine palmitoyltransferase, long chain base subunit 1 ||	-0.580346	-0.868823	0.104502	0.286599	7.78343e-11
WID:282141 || IMAGE:2477184 || MAP:19p13.2 || FLJ90396 || hypothetical protein FLJ90396 ||	0.068375	0.442211	-0.156588	0.0142874	7.78531e-11
WID:189909 || IMAGE:853456 || MAP:14q31-q3 || RPS6KA5 || ribosomal protein S6 kinase, 90kDa, polypeptide 5 ||	0.780221	0.106856	0.725128	0.0139876	7.84192e-11
WID:278687 || IMAGE:1435156 || MAP:3q29 || MUC4 || mucin 4, tracheobronchial ||	0.0912857	-0.143417	0.593629	0.248279	7.89148e-11
WID:191263 || IMAGE:2259888 || MAP:1q42.1 || LEFTB || left-right determination, factor B ||	-0.299057	-0.176415	1.8558	0.277164	7.97169e-11
WID:185621 || IMAGE:324885 || MAP:11q13 || MRPL49 || mitochondrial ribosomal protein L49 ||	0.544071	-0.16218	0.552381	0.000366433	7.97402e-11
WID:190971 || IMAGE:2373706 || MAP: || || Unknown ||	0.138664	0.756319	-0.0921292	5.53343e-05	8.00313e-11
WID:281976 || IMAGE:310148 || MAP:12q11-q1 || ACVRL1 || TGF beta receptor type I=activin A receptor type II-like 1 ||	-0.395029	0.631985	-0.17754	8.49546e-11	8.23067e-11
WID:276826 || IMAGE:267736 || MAP: || || Unknown ||	0.168769	0.753585	-0.107021	0.00180043	8.25068e-11
WID:273577 || IMAGE:504555 || MAP:Xp11.4-p || CRSP2 || cofactor required for Sp1 transcriptional activation, subunit 2, 150kDa ||	0.1987	-0.239539	0.391253	0.0538907	8.37616e-11
WID:282407 || IMAGE:2571195 || MAP:19p13.3 || RPS15 || ribosomal protein S15 ||	-1.68214	-0.233527	-1.20188	3.48579e-05	8.68575e-11
WID:276606 || IMAGE:140299 || MAP: || || Unknown ||	0.489986	0.612838	0.070372	0.395462	8.95802e-11
WID:185362 || IMAGE:269381 || MAP:3q21 || ZNF148 || zinc finger protein 148 (pHZ-52) ||	0.459543	-0.00330571	0.652497	0.101369	8.96316e-11
WID:187268 || IMAGE:756931 || MAP:1q21 || S100A1 || S100 calcium binding protein A1 ||	0.639564	1.40725	0.0637221	0.0437101	9.00881e-11
WID:189219 || IMAGE:265006 || MAP:4 || ZNF330 || zinc finger protein 330 ||	-0.815821	0.473486	-0.24891	6.48595e-10	9.00963e-11
WID:273802 || IMAGE:509458 || MAP:12q13.13 || LOC57228 || hypothetical protein from clone 643 ||	0.387557	0.114996	0.936467	0.201094	9.18914e-11
WID:190082 || IMAGE:1567699 || MAP:19p13.3 || C19orf25 || chromosome 19 open reading frame 25 ||	1.43791	0.405353	2.02881	0.00761696	9.44499e-11
WID:276285 || IMAGE:786530 || MAP:14q32.32 || FLJ23027 || hypothetical protein FLJ23027 ||	-0.365393	-0.959079	-0.0781045	0.0420319	9.47154e-11
WID:184620 || IMAGE:773246 || MAP:6p21.3 || RING1 || ring finger protein 1 ||	-0.659857	-0.259672	-0.916434	0.0234165	9.60229e-11
WID:279851 || IMAGE:815026 || MAP:11p13 || CSTF3 || cleavage stimulation factor 77kDa subunit=polyadenylation factor subunit=homologue of the Drosophila suppressor of forked protein ||	0.799086	0.370091	0.902805	0.0120092	9.61644e-11
WID:191126 || IMAGE:2571195 || MAP:19p13.3 || RPS15 || ribosomal protein S15 ||	-1.47609	-0.196726	-1.14946	3.6076e-05	9.70749e-11
WID:189986 || IMAGE:840266 || MAP:1q31-q41 || PIGR || polymeric immunoglobulin receptor ||	1.10759	0.362959	1.74623	0.0132538	1.00384e-10
WID:278965 || IMAGE:1605178 || MAP: || || Unknown ||	0.3622	-2.54081	-0.0887784	8.65849e-07	1.02395e-10
WID:279757 || IMAGE:531343 || MAP: || || Unknown ||	-0.710386	-0.56877	-0.011008	0.294781	1.02981e-10
WID:278376 || IMAGE:624372 || MAP:3q12.2 || SIAT10 || sialyltransferase 10 (alpha-2,3-sialyltransferase VI) ||	0.401029	1.13705	0.182178	0.00118044	1.03082e-10
WID:186667 || IMAGE:897652 || MAP:21q22.1- || ITSN1 || intersectin 1 (SH3 domain protein) ||	0.853486	0.342716	0.867886	0.00298568	1.03272e-10
WID:277825 || IMAGE:878617 || MAP:7p11.2 || DKFZP564K0 || hypothetical protein DKFZp564K0822 ||	-0.413836	-1.8274	-0.318511	9.62743e-05	1.07848e-10
WID:185307 || IMAGE:363055 || MAP:2p14-p13 || ADD2 || adducin 2 (beta)=63 kda isoform=membrane skeleton protein ||	-0.667493	-1.31337	-0.40421	5.69084e-05	1.08457e-10
WID:188646 || IMAGE:233071 || MAP:9q13-q21 || TMEM2 || transmembrane protein 2 ||	0.236971	-0.338435	0.515766	0.00412225	1.11814e-10
WID:279376 || IMAGE:1591154 || MAP:10q22.2 || SARA1 || SAR1a gene homolog 1 (S. cerevisiae) ||	0.612264	-0.0856371	0.728591	0.000258705	1.13007e-10
WID:276275 || IMAGE:786265 || MAP:11p15.3 || MICAL2 || flavoprotein oxidoreductase MICAL2 ||	-0.113007	-0.688529	0.974121	0.0697839	1.15385e-10
WID:188329 || IMAGE:2462163 || MAP: || || Cytochrome P450 IVF3=Leukotriene B4 omega-hydroxylase=cytochrome p450 protein expressed in polymorphonuclear leukocytes ||	0.5946	-0.0803612	1.07684	0.0481285	1.1691e-10
WID:189462 || IMAGE:246704 || MAP:19q13.32 || RAI || RelA-associated inhibitor ||	1.11112	-0.00605373	0.730777	2.26899e-05	1.1737e-10
WID:282048 || IMAGE:2342392 || MAP:17q21 || AOC3 || amine oxidase, copper containing 3 (vascular adhesion protein 1) ||	1.34497	0.435008	1.98664	0.000279415	1.18643e-10
WID:281933 || IMAGE:2309014 || MAP:11p11.2 || PEX16 || peroxisomal biogenesis factor 16 ||	-0.754615	0.72954	-0.360873	3.02047e-07	1.20345e-10
WID:277414 || IMAGE:33938 || MAP:5q31.3 || MGC29463 || hypothetical protein MGC29463 ||	0.431807	0.559607	0.0483728	0.391642	1.22707e-10
WID:188041 || IMAGE:843197 || MAP:20q13.32 || C20orf45 || chromosome 20 open reading frame 45 ||	-0.441571	-0.333447	0.546727	0.566463	1.27344e-10
WID:187121 || IMAGE:969877 || MAP:20p12-p1 || SNAP25 || synaptosomal-associated protein, 25kDa ||	0.0785	0.0907681	0.976474	0.942726	1.30235e-10
WID:279686 || IMAGE:49319 || MAP:6p21.3 || ZNF297 || zinc finger protein 297 ||	0.4352	0.117598	0.851556	0.336568	1.3154e-10
WID:185373 || IMAGE:417920 || MAP:15 || || Clone RT-25 SNURF-SNRPN mRNA, partial sequence; alternatively spliced ||	0.2417	-0.130426	0.239565	0.0115827	1.31919e-10
WID:282094 || IMAGE:2464135 || MAP:12q24.31 || U1SNRNPBP || U1-snRNP binding protein homolog ||	-0.442854	0.203163	-0.263374	0.000622701	1.33041e-10
WID:277421 || IMAGE:40031 || MAP:2 || || Transcribed sequence with moderate similarity to protein ref:NP_073742.1 (H.sapiens) hypothetical protein FLJ12806 [Homo sapiens] ||	0.0436571	-0.357394	0.175289	0.0126581	1.33442e-10
WID:274882 || IMAGE:137918 || MAP:15 || || CDNA clone IMAGE:5276760, partial cds ||	0.187807	-0.0534043	0.654989	0.0940063	1.33442e-10
WID:279845 || IMAGE:1468820 || MAP:7q36 || NOS3 || nitric oxide synthase 3 (endothelial cell) ||	1.12515	0.170048	1.074	0.00115695	1.33801e-10
WID:184226 || IMAGE:811012 || MAP:7pter-p2 || PRKAR1B || protein kinase, cAMP-dependent, regulatory, type I, beta ||	0.1599	-0.789123	0.31861	0.000371485	1.34856e-10
WID:191308 || IMAGE:2439413 || MAP: || || Unknown ||	0.240343	-0.0893928	0.486862	0.0105793	1.43079e-10
WID:277158 || IMAGE:306446 || MAP:11q13 || C11orf24 || chromosome 11 open reading frame 24 ||	-0.328879	1.12087	0.25432	4.81531e-06	1.43161e-10
WID:281176 || IMAGE:1901310 || MAP:6q25.1 || PLEKHG1 || pleckstrin homology domain containing, family G (with RhoGef domain) member 1 ||	0.574186	0.205701	0.997345	0.0863977	1.49993e-10
WID:279311 || IMAGE:1584449 || MAP:17q25.3 || RNF157 || ring finger protein 157 ||	0.0838643	0.373029	-0.242731	0.0656313	1.51406e-10
WID:274265 || IMAGE:1506432 || MAP:1p36.33- || SHARP || SMART/HDAC1 associated repressor protein ||	0.138093	0.688566	-0.114748	0.0425188	1.54526e-10
WID:187612 || IMAGE:24918 || MAP:9q13 || PIP5K1B || phosphatidylinositol-4-phosphate 5-kinase, type I, beta ||	-0.398886	-0.324046	0.758219	0.63005	1.54543e-10
WID:186937 || IMAGE:300474 || MAP:16q23 || AP1G1 || adaptor-related protein complex 1, gamma 1 subunit ||	0.769364	-0.0387116	0.449994	0.000246341	1.55132e-10
WID:278084 || IMAGE:133179 || MAP:17p13.1 || FXR2 || fragile X mental retardation, autosomal homolog 2 ||	-0.0110538	0.567697	-0.0657937	0.00017682	1.58622e-10
WID:186913 || IMAGE:48285 || MAP:11p11.2 || LOC90139 || tetraspanin similiar to uroplakin 1 ||	0.5605	-0.217894	0.395731	7.50137e-05	1.62885e-10
WID:190913 || IMAGE:2112574 || MAP:18q12 || ZNF24 || zinc finger protein 24 (KOX 17) ||	-0.0949714	0.732994	0.119862	2.10446e-06	1.64261e-10
WID:186305 || IMAGE:210862 || MAP:17q24-q2 || ACOX1 || acyl-Coenzyme A oxidase 1, palmitoyl ||	-0.247029	-0.337994	0.27073	0.495599	1.65269e-10
WID:279068 || IMAGE:1636360 || MAP:15q21.2 || FLJ14957 || hypothetical protein FLJ14957 ||	2.68485	0.302452	1.41703	4.37096e-06	1.66231e-10
WID:280304 || IMAGE:841043 || MAP:7p22 || ETV1 || ets variant gene 1 ||	0.643243	1.14837	0.400692	0.00490875	1.66814e-10
WID:184440 || IMAGE:194949 || MAP:7q21-q22 || CYP3A7 || cytochrome P450, family 3, subfamily A, polypeptide 7 ||	-0.165093	-0.749546	0.0640663	0.00810815	1.67269e-10
WID:280036 || IMAGE:1492144 || MAP:6p22.1 || BTN3A2 || butyrophilin, subfamily 3, member A2 ||	-1.09532	-0.782229	-1.56021	0.036419	1.71668e-10
WID:190078 || IMAGE:1521894 || MAP:15q24 || ARID3B || AT rich interactive domain 3B (BRIGHT- like) ||	1.42816	-0.480517	0.440379	6.94458e-12	1.74954e-10
WID:279771 || IMAGE:753969 || MAP:10q23 || DLG5 || discs, large (Drosophila) homolog 5 ||	1.73334	0.605458	1.49431	0.000142069	1.75554e-10
WID:188986 || IMAGE:51599 || MAP:Xp21.1 || XK || Kell blood group precursor (McLeod phenotype) ||	-0.656243	-0.394713	0.308545	0.050061	1.75691e-10
WID:184441 || IMAGE:810321 || MAP:11p15.5 || CARS || cysteinyl-tRNA synthetase ||	-0.0107286	-0.23523	0.626349	0.248018	1.76138e-10
WID:189065 || IMAGE:143997 || MAP:Xq22.3 || PSMD10 || proteasome (prosome, macropain) 26S subunit, non-ATPase, 10 ||	0.9382	0.334117	1.01963	0.00631855	1.77238e-10
WID:281431 || IMAGE:2105808 || MAP:5q34 || NKX2-5 || NK2 transcription factor related, locus 5 (Drosophila) ||	0.326223	0.436029	-0.0644423	0.200316	1.79567e-10
WID:276222 || IMAGE:754376 || MAP:11p15.1 || FLJ39441 || hypothetical protein FLJ39441 ||	-0.626743	0.0242206	-0.386165	1.1787e-08	1.80821e-10
WID:185687 || IMAGE:896921 || MAP:11cen-q2 || ME3 || malic enzyme 3, NADP(+)-dependent, mitochondrial ||	0.580271	-0.0895088	0.390979	0.000592545	1.89187e-10
WID:281074 || IMAGE:1721184 || MAP: || || Unknown ||	0.778429	0.117985	0.889305	0.00704325	1.9114e-10
WID:186865 || IMAGE:77805 || MAP:3q23 || COPB2 || coatomer protein complex, subunit beta 2 (beta prime) ||	0.495029	0.248683	1.00095	0.265736	1.93219e-10
WID:189156 || IMAGE:951313 || MAP: || || CDNA clone MGC:24463 IMAGE:4082362, complete cds ||	0.66768	0.0285943	0.881842	0.0211245	1.96188e-10
WID:188407 || IMAGE:767769 || MAP:16q22.1 || SLC7A6 || solute carrier family 7 (cationic amino acid transporter, y+ system), member 6 ||	-1.50065	0.0397614	-1.14151	3.45653e-06	1.99176e-10
WID:189820 || IMAGE:1505360 || MAP:Xq28 || MAGEA2 || melanoma antigen, family A, 2 ||	0.0948571	1.91798	0.220327	6.00773e-12	1.99778e-10
WID:185200 || IMAGE:123971 || MAP:5q11.2-q || DHFR || DHFR=Dihydrofolate reductase ||	0.172329	-0.409626	0.26156	0.0244926	2.05341e-10
WID:275770 || IMAGE:259819 || MAP:12q24.12 || KCTD10 || potassium channel tetramerisation domain containing 10 ||	0.350521	0.0541188	0.883619	0.182547	2.0615e-10
WID:185821 || IMAGE:755663 || MAP:3p24 || RARB || RAR-beta=retinoic acid receptor, beta ||	0.174257	-0.944141	0.219801	0.000114243	2.07475e-10
WID:277803 || IMAGE:1034738 || MAP:7q34 || HSPC268 || hypothetical protein HSPC268 ||	-0.0870786	0.97699	0.152973	3.85783e-06	2.14919e-10
WID:277153 || IMAGE:302955 || MAP:3q25.1 || SERP1 || stress-associated endoplasmic reticulum protein 1 ||	-1.60541	-1.61285	-0.511027	0.966346	2.16187e-10
WID:185570 || IMAGE:1161775 || MAP:2q35 || USP37 || ubiquitin specific protease 37 ||	0.4511	-0.0285638	0.980964	0.0143803	2.16603e-10
WID:188089 || IMAGE:826247 || MAP:3q29 || CENTB2 || centaurin, beta 2 ||	-0.0261214	0.827081	-0.0631988	8.08653e-08	2.21531e-10
WID:282175 || IMAGE:2491247 || MAP:11q13 || SLCO2B1 || solute carrier organic anion transporter family, member 2B1 ||	2.83354	1.20716	2.32051	1.02347e-05	2.24181e-10
WID:184399 || IMAGE:752631 || MAP:4p16.3 || FGFR3 || FGFR3=Fibroblast growth factor receptor 3=Translocated and activated in multiple myeloma ||	1.27949	0.0222464	1.08788	0.000530785	2.2457e-10
WID:278617 || IMAGE:969765 || MAP:9 || || MRNA; cDNA DKFZp761L1121 (from clone DKFZp761L1121) ||	-0.429614	0.0823529	-0.373555	0.000335371	2.3005e-10
WID:185313 || IMAGE:322914 || MAP:2p25 || ACP1 || Acid phosphatase 1, soluble ||	-0.227143	-0.809254	0.155476	0.110426	2.34157e-10
WID:278160 || IMAGE:171628 || MAP:17 || || Transcribed sequences ||	0.596457	0.42192	-0.141792	0.12055	2.34779e-10
WID:275276 || IMAGE:795367 || MAP:2p24.1 || ASXL2 || additional sex combs like 2 (Drosophila) ||	0.355762	0.351369	-0.293442	0.983865	2.34843e-10
WID:191016 || IMAGE:2449674 || MAP:10q25.3- || DMBT1 || deleted in malignant brain tumors 1 ||	-0.137369	-0.0789692	1.27564	0.435292	2.37538e-10
WID:188596 || IMAGE:201757 || MAP:10q23-q2 || PAPSS2 || 3'-phosphoadenosine 5'-phosphosulfate synthase 2 ||	0.6366	0.0911957	0.669937	0.0138273	2.39285e-10
WID:279247 || IMAGE:1571873 || MAP:22q13.2 || RoXaN || ubiquitous tetratricopeptide containing protein RoXaN ||	-0.343529	0.262622	-0.346392	8.80579e-05	2.41562e-10
WID:184265 || IMAGE:813387 || MAP:16q22.1 || NQO1 || NAD(P)H dehydrogenase, quinone 1 ||	1.53976	1.54372	3.05917	0.990401	2.43718e-10
WID:281287 || IMAGE:269791 || MAP:13q32 || DCT || dopachrome tautomerase (dopachrome delta-isomerase, tyrosine-related protein 2) ||	0.179469	2.29334	0.192025	4.22352e-10	2.49477e-10
WID:185471 || IMAGE:1473274 || MAP:20q11.23 || MYL9 || myosin, light polypeptide 9, regulatory ||	1.02557	0.230296	1.3024	0.00191021	2.50394e-10
WID:190614 || IMAGE:1897065 || MAP:12q13.11 || SMUG1 || single-strand selective monofunctional uracil DNA glycosylase ||	0.546071	-0.02262	0.452214	0.00112751	2.54487e-10
WID:185853 || IMAGE:196348 || MAP:10p12 || CACNB2 || calcium channel, voltage-dependent, beta 2 subunit ||	-0.713336	-1.31084	-0.387466	0.0334497	2.61833e-10
WID:278690 || IMAGE:1435273 || MAP:4 || || Transcribed sequences ||	-0.229069	0.281427	-0.677924	0.00106003	2.61874e-10
WID:281051 || IMAGE:1695674 || MAP:19q13.13 || FLJ32389 || hypothetical protein FLJ32389 ||	-0.258957	0.336167	-0.193812	6.2138e-05	2.62717e-10
WID:275669 || IMAGE:134419 || MAP:10q24.2 || SMBP || SM-11044 binding protein ||	-0.52975	-0.873016	0.349251	0.241276	2.64366e-10
WID:273951 || IMAGE:261840 || MAP:6p25.3 || TXNL2 || thioredoxin-like 2 ||	-0.0865	-0.0925304	0.567837	0.966568	2.68531e-10
WID:187542 || IMAGE:34102 || MAP:9q34.11 || GOLGA1 || golgi autoantigen, golgin subfamily a, 1 ||	0.389071	-0.105609	0.478066	0.0132536	2.6947e-10
WID:190909 || IMAGE:2075805 || MAP:12p13.1 || APOBEC1 || apolipoprotein B mRNA editing enzyme, catalytic polypeptide 1 ||	0.0816857	-0.135425	0.529351	0.0086839	2.69517e-10
WID:274052 || IMAGE:759159 || MAP:1q23.1 || RGS5 || regulator of G-protein signalling 5 ||	0.503621	0.803877	0.176999	0.163791	2.69606e-10
WID:188388 || IMAGE:2565665 || MAP:11q12-q1 || FADS3 || fatty acid desaturase 3 ||	0.5123	0.523563	-0.183314	0.942769	2.72334e-10
WID:280177 || IMAGE:194592 || MAP: || || Unknown ||	0.548	0.610295	-0.0455	0.784345	2.77468e-10
WID:277134 || IMAGE:297940 || MAP:13q32.3 || DOCK9 || dedicator of cytokinesis 9 ||	-0.291407	-0.521363	0.195757	0.431859	2.81418e-10
WID:278586 || IMAGE:878809 || MAP:22q13.31 || KIAA0930 || KIAA0930 protein ||	-1.31171	-0.287453	-1.04124	0.000240796	2.81761e-10
WID:274887 || IMAGE:133130 || MAP: || || Unknown ||	2.28704	0.436052	1.22117	2.88064e-05	2.84027e-10
WID:276192 || IMAGE:754101 || MAP:6q22.33 || THSD2 || thrombospondin, type I, domain 2 ||	1.22011	0.283825	1.62948	0.00638513	2.8621e-10
WID:274720 || IMAGE:2506801 || MAP:19p13.2 || DNM2 || dynamin 2 ||	0.365957	-0.633261	0.136001	1.12309e-07	2.89956e-10
WID:274359 || IMAGE:1650304 || MAP:11q24-q2 || RICS || Rho GTPase-activating protein ||	1.23281	0.421653	1.57152	0.0107669	2.91501e-10
WID:189733 || IMAGE:1492468 || MAP:1p32.3 || C1orf34 || chromosome 1 open reading frame 34 ||	1.61334	0.490055	1.67834	0.000294409	2.92253e-10
WID:185226 || IMAGE:432651 || MAP:11p13 || CSTF3 || cleavage stimulation factor, 3' pre-RNA, subunit 3, 77kDa ||	0.683679	0.169984	0.740886	0.00484066	2.92814e-10
WID:187016 || IMAGE:771089 || MAP:19p13.12 || NDUFB7 || NADH dehydrogenase (ubiquinone) 1 beta subcomplex, 7, 18kDa ||	0.274571	0.0155629	0.48271	0.0301421	2.9789e-10
WID:189597 || IMAGE:727278 || MAP:10q23.2 || GHITM || growth hormone inducible transmembrane protein ||	-0.433857	-0.99716	-0.0408371	0.00927428	3.0002e-10
WID:185175 || IMAGE:842825 || MAP:16p13.1 || GSPT1 || G1 to S phase transition 1 ||	0.212557	-0.116363	0.710084	0.250219	3.04624e-10
WID:279263 || IMAGE:1573039 || MAP: || || Unknown ||	0.581736	0.964777	0.125498	0.0652775	3.05356e-10
WID:275569 || IMAGE:324333 || MAP:X || || Full length insert cDNA clone ZC35F11 ||	0.12105	0.92817	-0.0505831	1.46298e-05	3.13697e-10
WID:188681 || IMAGE:810037 || MAP:6p21.3 || ZNF297 || zinc finger protein 297 ||	-0.2209	-0.00442239	-0.431014	0.0612054	3.19119e-10
WID:277661 || IMAGE:147123 || MAP:7p15-p14 || HOXA13 || homeo box A13 ||	-0.0337167	0.100535	1.37067	0.315402	3.22926e-10
WID:276333 || IMAGE:788507 || MAP:12q24.11 || MGC40397 || hypothetical protein MGC40397 ||	-1.10098	0.00149118	-0.665946	1.84518e-06	3.28239e-10
WID:276884 || IMAGE:272097 || MAP:11q24.2 || DCPS || mRNA decapping enzyme ||	-0.410079	0.300094	-0.267569	0.00588978	3.44783e-10
WID:187812 || IMAGE:625683 || MAP:16q24 || NOC4 || neighbor of COX4 ||	-0.189864	0.608519	0.109315	0.00021757	3.44798e-10
WID:189397 || IMAGE:796643 || MAP:10p12 || NEBL || nebulette ||	1.87476	-0.786223	1.21424	4.23016e-06	3.49575e-10
WID:184993 || IMAGE:433350 || MAP: || || Unknown ||	0.0445857	0.0745643	1.066	0.893394	3.57393e-10
WID:187347 || IMAGE:109863 || MAP:16p13.2 || EMP2 || epithelial membrane protein 2 ||	0.850521	0.76543	1.90182	0.663948	3.65057e-10
WID:191294 || IMAGE:2410922 || MAP:14q32.1 || TCL6 || T-cell leukemia/lymphoma 6 ||	-0.149479	0.124755	-0.458878	0.02315	3.66343e-10
WID:277816 || IMAGE:878193 || MAP:Xq12 || OPHN1 || oligophrenin 1 ||	0.252429	0.753643	0.00317746	0.00754468	3.67258e-10
WID:188472 || IMAGE:795989 || MAP: || || Unknown ||	0.2717	0.428533	-0.234396	0.426747	3.6765e-10
WID:279906 || IMAGE:814637 || MAP:20q11.23 || CPNE1 || copine I ||	0.653379	0.405231	0.943616	0.125392	3.77198e-10
WID:281663 || IMAGE:2310335 || MAP: || || Unknown ||	-3.23885	-3.29773	-4.48725	0.850407	3.79759e-10
WID:275049 || IMAGE:123755 || MAP:21q22.3 || ERG || v-ets erythroblastosis virus E26 oncogene like (avian) ||	2.13204	0.59322	1.65053	0.000234723	3.80696e-10
WID:187148 || IMAGE:145383 || MAP:Xq28 || DNASE1L1 || deoxyribonuclease I-like 1 ||	-0.804021	-1.5891	-0.286445	0.00649289	3.80713e-10
WID:184863 || IMAGE:128302 || MAP: || || Unknown ||	1.75866	0.82462	1.71401	1.66206e-06	3.84712e-10
WID:187516 || IMAGE:377275 || MAP:11q22-q2 || TRIM29 || ataxia-telangiectasia group D-associated protein (not the real AT gene)=protein with multiple zinc finger motifs and an adjacent leucine zipper motif ||	0.0783714	0.0147682	1.30109	0.842243	3.85529e-10
WID:275939 || IMAGE:241424 || MAP:19p13.1 || SSBP4 || single stranded DNA binding protein 4 ||	-0.246229	0.0122853	-0.537434	0.03686	3.95572e-10
WID:185941 || IMAGE:42739 || MAP:6q12 || PTP4A1 || protein tyrosine phosphatase type IVA, member 1=hPTPCAAX1 ||	-0.197693	0.04309	-0.25053	0.00509828	3.99585e-10
WID:184466 || IMAGE:283023 || MAP:3p21 || CX3CR1 || CX3CR1=chemokine (C-X3-C) receptor 1=fractalkine receptor mediating migration and adhesion of NK cells=G protein-coupled receptor V28=CMKBRL1=beta chemokine receptor-like 1 ||	-0.984193	-0.711207	-1.32429	0.00899252	4.03864e-10
WID:277973 || IMAGE:22747 || MAP:7q22.1 || FLJ42280 || FLJ42280 protein ||	0.211229	0.827929	0.322478	8.28227e-10	4.04455e-10
WID:279080 || IMAGE:1637279 || MAP:16 || || Transcribed sequence with weak similarity to protein sp:P39194 (H.sapiens) ALU7_HUMAN Alu subfamily SQ sequence contamination warning entry ||	2.75325	0.265029	1.25112	1.31715e-06	4.09287e-10
WID:184356 || IMAGE:124824 || MAP:6p21.3-p || RPL10A || ribosomal protein L10a ||	-0.264779	-0.607161	0.143164	0.276921	4.11886e-10
WID:183989 || IMAGE:796613 || MAP: || || Unknown ||	3.10412	2.07191	3.67949	0.0281912	4.17193e-10
WID:279782 || IMAGE:813491 || MAP:2p22.1 || KIAA0436 || putative L-type neutral amino acid transporter ||	1.77454	0.458927	1.36267	0.000147591	4.18019e-10
WID:187828 || IMAGE:509943 || MAP:Xq28 || DKC1 || dyskeratosis congenita 1, dyskerin ||	0.2013	0.212507	1.01078	0.956665	4.1886e-10
WID:275080 || IMAGE:223661 || MAP:2qter || FRZB || frizzled-related protein ||	0.572671	0.674126	1.85501	0.586428	4.1912e-10
WID:282111 || IMAGE:2466631 || MAP:5q31 || SLC22A5 || solute carrier family 22 (organic cation transporter), member 5 ||	2.10415	-0.0178814	0.700848	1.87734e-06	4.21872e-10
WID:184583 || IMAGE:486208 || MAP:14 || || Transcribed sequences ||	1.29219	0.177216	1.13403	5.82845e-05	4.4099e-10
WID:276141 || IMAGE:753198 || MAP:2q31 || CDCA7 || cell division cycle associated 7 ||	-0.161586	0.237378	1.74471	0.309808	4.43185e-10
WID:185041 || IMAGE:897233 || MAP:19p13.3 || PTBP1 || polypyrimidine tract binding protein 1 ||	-0.241686	-0.824941	-0.033931	0.0023849	4.4626e-10
WID:280006 || IMAGE:491053 || MAP:3p21.2-p || ARIH2 || ariadne homolog 2 (Drosophila) ||	-1.23565	-0.645114	-1.25949	0.00112433	4.55601e-10
WID:191049 || IMAGE:2477184 || MAP:19p13.2 || FLJ90396 || hypothetical protein FLJ90396 ||	0.167629	0.214649	-0.217361	0.705083	4.65426e-10
WID:187670 || IMAGE:49560 || MAP:11q13 || CAPN1 || calpain 1, (mu/I) large subunit ||	-0.6591	-1.10347	-0.326736	0.0632034	4.67596e-10
WID:191033 || IMAGE:2464135 || MAP:12q24.31 || U1SNRNPBP || U1-snRNP binding protein homolog ||	-0.171086	0.0761074	-0.379123	0.0162124	4.72733e-10
WID:184114 || IMAGE:183556 || MAP:1p35.1 || GJA4 || Gap junction alpha-4=connexin 37 ||	1.40133	0.355417	1.32046	0.000156063	4.76869e-10
WID:281966 || IMAGE:84730 || MAP:20q11.23 || LBP || Lipopolysaccharide binding protein (LBP) ||	-0.372007	-0.349514	0.365154	0.881691	4.82548e-10
WID:189319 || IMAGE:813629 || MAP:10p14 || YME1L1 || YME1-like 1 (S. cerevisiae) ||	-0.116779	-0.0823943	0.449557	0.832323	4.85645e-10
WID:275702 || IMAGE:503602 || MAP:1p36.13 || CaMKIINalp || calcium/calmodulin-dependent protein kinase II ||	2.42756	1.1772	2.60153	0.000137215	4.894e-10
WID:277685 || IMAGE:448490 || MAP:15 || || MRNA; cDNA DKFZp686E1648 (from clone DKFZp686E1648) ||	0.115746	0.881272	-0.00684744	3.89823e-05	4.95428e-10
WID:186059 || IMAGE:341310 || MAP:2qter || FRZB || frizzled-related protein ||	2.01913	0.427841	1.49164	0.000171745	4.97616e-10
WID:187606 || IMAGE:148225 || MAP:2q24-q31 || GALNT3 || UDP-N-acetyl-alpha-D-galactosamine:polypeptide N-acetylgalactosaminyltransferase 3 (GalNAc-T3) ||	-1.33892	-0.289299	0.926255	0.000431427	5.0555e-10
WID:188481 || IMAGE:80504 || MAP:5q32-q33 || TNIP1 || TNFAIP3 interacting protein 1 ||	0.404907	-0.929377	-0.289711	9.27166e-05	5.08301e-10
WID:282133 || IMAGE:2470840 || MAP: || || Unknown ||	1.73124	0.592168	1.8749	0.00585322	5.14972e-10
WID:281443 || IMAGE:2108411 || MAP:1q32.1 || JARID1B || Jumonji, AT rich interactive domain 1B (RBP2-like) ||	0.254164	0.62679	0.132432	0.000172589	5.15271e-10
WID:279593 || IMAGE:787855 || MAP:9q34.11 || PSMD5 || proteasome (prosome, macropain) 26S subunit, non-ATPase, 5 ||	1.09836	0.0877596	1.04045	0.0511629	5.24368e-10
WID:188474 || IMAGE:727229 || MAP:6q25.3 || MAP3K4 || mitogen-activated protein kinase kinase kinase 4=MEKK4=MTK1=KIAA0213 ||	-0.158836	-0.79462	-0.201328	0.000895928	5.24988e-10
WID:278133 || IMAGE:162838 || MAP:15q23 || MGC32065 || hypothetical protein MGC32065 ||	1.54494	0.526515	1.22177	2.90664e-05	5.56906e-10
WID:280294 || IMAGE:50604 || MAP:6q24.1 || AIG1 || androgen-induced 1 ||	0.342664	-0.0265371	0.443637	0.0325847	5.61739e-10
WID:185651 || IMAGE:451855 || MAP:22q11.22 || PPM1F || protein phosphatase 1F (PP2C domain containing) ||	-0.593207	-0.0971929	-0.64809	0.000291489	5.61832e-10
WID:186914 || IMAGE:589751 || MAP:11p15.1 || HTATIP2 || CC3=metastasis suppresor gene for small cell lung carcinoma=HIV-1 Tat interactive protein 2, 30 kDa ||	-0.204415	-0.457768	0.427719	0.162667	5.77281e-10
WID:191307 || IMAGE:2437737 || MAP:3q29 || MUC4 || mucin 4, tracheobronchial ||	0.210879	-0.05438	0.722106	0.120945	5.82051e-10
WID:274585 || IMAGE:2449452 || MAP: || || Unknown ||	0.429729	-0.0739116	1.23384	0.0154529	5.83041e-10
WID:189636 || IMAGE:845345 || MAP:19p13.2 || AP1M2 || adaptor-related protein complex 1, mu 2 subunit ||	0.442307	0.225952	0.991616	0.239932	5.84207e-10
WID:280644 || IMAGE:1456987 || MAP:6p21.32 || PRR3 || proline-rich polypeptide 3 ||	-0.609371	0.124487	-0.650635	0.00818283	5.91536e-10
WID:191324 || IMAGE:2491247 || MAP:11q13 || SLCO2B1 || solute carrier organic anion transporter family, member 2B1 ||	2.67531	1.61414	2.85819	0.00859799	6.00449e-10
WID:186508 || IMAGE:725274 || MAP:5q32-q33 || TTC1 || tetratricopeptide repeat domain 1 ||	0.766821	-0.00155143	0.571099	0.00069871	6.00472e-10
WID:277932 || IMAGE:187055 || MAP:3p22.3 || PDCD6IP || programmed cell death 6 interacting protein ||	0.22215	0.0493871	0.862103	0.48846	6.05665e-10
WID:187048 || IMAGE:490556 || MAP:11p15.5 || TM4SF7 || transmembrane 4 superfamily member 7 ||	0.626436	0.809223	-0.0720133	0.298425	6.0633e-10
WID:278755 || IMAGE:1475115 || MAP: || || Unknown ||	0.1961	0.740661	0.214717	1.34136e-05	6.25846e-10
WID:277293 || IMAGE:682846 || MAP:9q31.2 || SMC2L1 || SMC2 structural maintenance of chromosomes 2-like 1 (yeast) ||	0.491231	0.3159	0.968526	0.358508	6.34434e-10
WID:278811 || IMAGE:1492881 || MAP:12q21.1 || GLIPR1 || GLI pathogenesis-related 1 (glioma) ||	0.351888	-0.362543	0.277385	0.00173005	6.43182e-10
WID:189875 || IMAGE:757225 || MAP:6q21 || SNX3 || sorting nexin 3 ||	-0.426971	-1.22265	-0.507862	0.0031185	6.46456e-10
WID:274589 || IMAGE:2449679 || MAP:Xq28 || PLXNB3 || plexin B3 ||	-0.0807538	0.674625	-0.0208365	8.84422e-07	6.67899e-10
WID:187605 || IMAGE:725501 || MAP:9q34.11 || ZNF482 || zinc finger protein 482 ||	-1.04451	-0.308699	0.90323	0.00906396	6.76013e-10
WID:185010 || IMAGE:884842 || MAP:14q21 || RPL36AL || ribosomal protein L36a-like ||	-1.8568	-0.237321	-0.886012	2.06645e-10	6.78932e-10
WID:277607 || IMAGE:234172 || MAP:22 || || Transcribed sequence with weak similarity to protein sp:P39189 (H.sapiens) ALU2_HUMAN Alu subfamily SB sequence contamination warning entry ||	0.832536	0.626865	0.0268133	0.25277	6.94008e-10
WID:189444 || IMAGE:460899 || MAP:20q11.21 || PLAGL2 || pleiomorphic adenoma gene-like 2 ||	-0.635786	-0.65195	0.230842	0.948785	6.99394e-10
WID:189291 || IMAGE:813560 || MAP:7q32.3 || TNPO3 || transportin 3 ||	-0.0262571	0.476816	-0.0348262	0.0040792	7.01944e-10
WID:274419 || IMAGE:222518 || MAP:12 || || Transcribed sequences ||	-0.0187071	0.27601	-0.215311	0.0263394	7.04175e-10
WID:273889 || IMAGE:194451 || MAP:11q13.4 || LRP5 || low density lipoprotein receptor-related protein 5 ||	0.5318	0.122916	0.825524	0.0903182	7.16974e-10
WID:188101 || IMAGE:825462 || MAP:4p16.3 || WHSC1 || Wolf-Hirschhorn syndrome candidate 1 ||	-0.00199286	0.639901	0.0924024	8.98141e-06	7.21884e-10
WID:276898 || IMAGE:272750 || MAP:12q23.3 || ARL1 || ADP-ribosylation factor-like 1 ||	0.929364	0.250141	0.864002	0.000282726	7.24784e-10
WID:277245 || IMAGE:646749 || MAP:1q42.12 || KIAA0483 || KIAA0483 protein ||	0.791421	0.31998	1.03886	0.0999077	7.54917e-10
WID:189555 || IMAGE:436070 || MAP:1q21 || CA14 || carbonic anhydrase XIV ||	-0.0971571	0.567899	-0.133665	5.04284e-09	7.66431e-10
WID:281496 || IMAGE:2151449 || MAP:8p22 || NAT2 || N-acetyltransferase 2 (arylamine N-acetyltransferase) ||	0.683207	0.366261	1.31129	0.0227791	7.70351e-10
WID:191443 || IMAGE:22012 || MAP:12q13 || ARF3 || ADP-ribosylation factor 3 ||	-0.739236	-1.25404	0.500944	0.0965691	7.72716e-10
WID:280571 || IMAGE:814522 || MAP:2q11.2 || MGC41816 || hypothetical protein MGC41816 ||	-0.06885	0.619573	-0.0364493	0.000177755	7.74923e-10
WID:275489 || IMAGE:196579 || MAP:2 || || Transcribed sequences ||	-1.19644	-1.79591	-0.375851	0.0552314	7.78422e-10
WID:188232 || IMAGE:364752 || MAP:1p13.1 || RHOC || RhoC=GTP-binding protein ||	0.191836	-0.20559	0.523135	0.0153143	7.82708e-10
WID:186683 || IMAGE:781097 || MAP:11q13 || RTN3 || reticulon 3 ||	-0.441771	-1.58831	-0.682633	0.00153378	7.88002e-10
WID:273633 || IMAGE:289023 || MAP:4q32.3 || KIAA0626 || KIAA0626 gene product ||	-0.758393	-0.54013	-1.81762	0.365965	7.91249e-10
WID:281606 || IMAGE:2298710 || MAP:17p11.2 || || CDNA FLJ25018 fis, clone CBL01622 ||	1.24357	0.662259	1.59283	0.0719471	7.97365e-10
WID:184517 || IMAGE:49352 || MAP:10q21.1- || ANXA7 || annexin A7 ||	-0.8351	-1.21506	-0.47584	0.00360883	8.10257e-10
WID:188324 || IMAGE:2449610 || MAP:7q33 || AKR1B10 || aldo-keto reductase family 1, member B10 (aldose reductase) ||	0.793743	0.0147043	1.67094	0.0387262	8.12043e-10
WID:279721 || IMAGE:83995 || MAP:19q13.2 || APOE || apolipoprotein E ||	1.32451	1.76392	0.795591	0.109284	8.14825e-10
WID:186354 || IMAGE:177737 || MAP:5q31 || PURA || purine-rich element binding protein A ||	-0.0727357	0.403057	-0.253431	0.00123858	8.15107e-10
WID:277797 || IMAGE:1032781 || MAP:12q13.2 || MGC2793 || hypothetical protein MGC2793 ||	-0.806093	-0.295963	-0.868127	0.00871287	8.21263e-10
WID:187118 || IMAGE:884425 || MAP:5p15.31 || CCT5 || chaperonin containing TCP1, subunit 5 (epsilon) ||	-0.0667929	0.0261486	0.89267	0.638954	8.27604e-10
WID:190254 || IMAGE:1622149 || MAP:Xq12-q13 || ED1 || ectodermal dysplasia 1, anhidrotic ||	-0.269779	0.640533	-0.240201	2.1953e-05	8.28464e-10
WID:277199 || IMAGE:826994 || MAP:19q13.33 || PLEKHA4 || pleckstrin homology domain containing, family A (phosphoinositide binding specific) member 4 ||	0.480721	1.36186	0.363879	0.000423377	9.23801e-10
WID:275695 || IMAGE:308466 || MAP:5q31.2 || SARA2 || SAR1a gene homolog 2 (S. cerevisiae) ||	0.514443	-0.0455594	0.67132	8.86992e-05	9.2732e-10
WID:187238 || IMAGE:781139 || MAP:17q22 || ABCC3 || ATP-binding cassette, sub-family C (CFTR/MRP), member 3 ||	1.81148	-1.60635	0.524063	9.53686e-09	9.57813e-10
WID:187079 || IMAGE:323989 || MAP:13q34 || TFDP1 || transcription factor Dp-1 ||	-0.62795	-0.970916	-0.132548	0.295799	9.66799e-10
WID:280969 || IMAGE:1557714 || MAP:5q32-q33 || ADAM19 || a disintegrin and metalloproteinase domain 19 (meltrin beta) ||	0.813823	0.815855	-0.229431	0.99259	9.71337e-10
WID:274228 || IMAGE:1468213 || MAP:16p || COX6A2 || cytochrome c oxidase subunit VIa polypeptide 2 ||	0.159614	0.391969	-0.141732	0.0267394	9.9455e-10
WID:275902 || IMAGE:595604 || MAP:12q21.1 || NAP1L1 || nucleosome assembly protein 1-like 1 ||	-0.449093	0.275403	-0.3969	0.000595343	1.0224e-09
WID:184253 || IMAGE:550353 || MAP:2p21-p16 || PIGF || phosphatidylinositol glycan, class F ||	1.20208	0.76353	1.84724	0.163379	1.0416e-09
WID:186283 || IMAGE:138991 || MAP:2q37 || COL6A3 || collagen, type VI, alpha 3 ||	2.68958	2.03049	3.62824	0.0796663	1.04264e-09
WID:190142 || IMAGE:787855 || MAP:9q34.11 || PSMD5 || proteasome (prosome, macropain) 26S subunit, non-ATPase, 5 ||	0.124793	-0.319329	0.292019	0.0742533	1.04288e-09
WID:275813 || IMAGE:293893 || MAP:1q23.3 || STAF42 || SPT3-associated factor 42 ||	0.365964	-0.0439471	0.730971	0.213795	1.05385e-09
WID:274279 || IMAGE:1551273 || MAP:19p12 || MEF2B || MADS box transcription enhancer factor 2, polypeptide B (myocyte enhancer factor 2B) ||	-0.0435714	-0.111018	-0.47279	0.205637	1.06136e-09
WID:281428 || IMAGE:2095066 || MAP:4q21-q23 || ADH1C || alcohol dehydrogenase 1C (class I), gamma polypeptide ||	0.3586	0.148851	1.39884	0.0811054	1.07533e-09
WID:276466 || IMAGE:209118 || MAP:3p21.33 || ZNF621 || zinc finger protein 621 ||	0.04565	0.847226	0.218255	0.000469982	1.07671e-09
WID:188920 || IMAGE:840556 || MAP:2q37.1 || EIF4EL3 || eukaryotic translation initiation factor 4E-like 3 ||	-0.122843	-0.162079	0.4539	0.818182	1.07706e-09
WID:275933 || IMAGE:796239 || MAP:10q26.12 || PDZK8 || PDZ domain containing 8 ||	0.512964	-0.0176426	0.76198	0.00503558	1.08213e-09
WID:278759 || IMAGE:1475200 || MAP:19p13.3 || CAPS || calcyphosine ||	-1.11387	-1.92137	-1.0775	0.00512285	1.08363e-09
WID:184148 || IMAGE:341328 || MAP:15q22.1 || TPM1 || tropomyosin 1 (alpha) ||	1.67054	-0.0149912	0.78893	8.34728e-06	1.0881e-09
WID:275229 || IMAGE:123229 || MAP:15q26.3 || WINS1 || WINS1 protein with Drosophila Lines (Lin) homologous domain ||	-0.220464	0.280279	-0.339247	3.29207e-05	1.08904e-09
WID:275313 || IMAGE:504308 || MAP:10q23.33 || C10orf3 || chromosome 10 open reading frame 3 ||	0.700657	0.901984	1.93254	0.380279	1.11452e-09
WID:189980 || IMAGE:25795 || MAP:15q24-q2 || STOML1 || stomatin (EPB72)-like 1 ||	0.589836	-0.0624696	0.457738	0.000713028	1.13271e-09
WID:191213 || IMAGE:2551027 || MAP:20q11.2- || BLCAP || bladder cancer associated protein ||	-0.456457	-0.901414	-0.115911	0.0278156	1.13648e-09
WID:279028 || IMAGE:1631849 || MAP:6pter-p2 || C6orf82 || chromosome 6 open reading frame 82 ||	0.337236	0.290087	0.897533	0.757045	1.18289e-09
WID:276415 || IMAGE:30428 || MAP:12 || || Transcribed sequences ||	-0.0651214	0.1209	-0.351928	0.172004	1.19992e-09
WID:276869 || IMAGE:270780 || MAP: || || Unknown ||	-0.0949615	0.694273	-0.240958	2.69295e-05	1.24402e-09
WID:276356 || IMAGE:796496 || MAP:10q26.13 || C10orf46 || chromosome 10 open reading frame 46 ||	0.258464	-0.136946	0.626985	0.0208068	1.2454e-09
WID:281194 || IMAGE:1913619 || MAP:10q24.2 || C10orf12 || chromosome 10 open reading frame 12 ||	-0.601608	-0.583455	-0.110597	0.854388	1.26376e-09
WID:189913 || IMAGE:512410 || MAP:19p13.2 || JUNB || jun B proto-oncogene ||	0.464829	-0.21932	0.300187	8.23498e-06	1.26565e-09
WID:274418 || IMAGE:211918 || MAP:15q23-q2 || HEXA || hexosaminidase A (alpha polypeptide) ||	-0.0342857	0.284494	-0.25419	0.0310146	1.26699e-09
WID:281672 || IMAGE:2312250 || MAP:19q13.1 || CEBPA || CCAAT/enhancer binding protein (C/EBP), alpha ||	-1.36134	-1.62416	-0.538329	0.41191	1.30174e-09
WID:280163 || IMAGE:512061 || MAP:21q21.1 || CXADR || coxsackie virus and adenovirus receptor ||	1.39933	0.619788	1.59837	0.00321032	1.33069e-09
WID:276787 || IMAGE:172785 || MAP:10 || || MRNA; cDNA DKFZp761D1624 (from clone DKFZp761D1624) ||	-0.762914	-1.60845	-0.485593	0.0160378	1.33741e-09
WID:273922 || IMAGE:178412 || MAP:Xp11.22 || UREB1 || upstream regulatory element binding protein 1 ||	0.233564	0.748756	0.150324	0.00871411	1.37356e-09
WID:280809 || IMAGE:2018084 || MAP:2q31.1 || STK39 || serine threonine kinase 39 (STE20/SPS1 homolog, yeast) ||	-0.127629	-1.05133	0.537952	0.0409134	1.37599e-09
WID:281798 || IMAGE:207274 || MAP:11 || || CDNA clone MGC:52263 IMAGE:4123447, complete cds ||	1.29932	0.857961	2.44773	0.254344	1.42513e-09
WID:185223 || IMAGE:769959 || MAP:13q34 || COL4A2 || collagen, type IV, alpha 2 ||	3.67232	1.75711	2.91176	3.77521e-12	1.42533e-09
WID:277994 || IMAGE:26307 || MAP:1 || MRPS21 || mitochondrial ribosomal protein S21 ||	-0.209686	0.0828443	-0.279814	0.00721459	1.47031e-09
WID:184700 || IMAGE:48886 || MAP:10p13 || MRC1 || mannose receptor, C type 1 ||	0.970771	0.286106	1.20118	0.0146458	1.48037e-09
WID:279349 || IMAGE:1587065 || MAP:8q13.3 || RPESP || RPE-spondin ||	1.93239	0.507687	1.99377	0.00408209	1.48484e-09
WID:279343 || IMAGE:1586103 || MAP:Xp22.3 || GPR143 || G protein-coupled receptor 143 ||	0.532414	1.99206	0.339063	0.000439193	1.49087e-09
WID:191200 || IMAGE:2542635 || MAP: || || Unknown ||	0.798793	0.0441776	0.766149	0.0155018	1.50925e-09
WID:187294 || IMAGE:306575 || MAP:1 || || Transcribed sequence with moderate similarity to protein sp:P01160 (H.sapiens) ANF_HUMAN Atrial natriuretic factor precursor ||	-0.906815	0.0664373	-0.542408	0.000251377	1.51153e-09
WID:184709 || IMAGE:725266 || MAP:19q13.2- || LIG1 || DNA ligase I ||	-0.1553	0.582314	-0.0967807	2.27664e-05	1.52901e-09
WID:280559 || IMAGE:746187 || MAP:16q22.2 || KIAA0931 || KIAA0931 protein ||	0.337015	0.00602319	0.651836	0.0119676	1.54531e-09
WID:275430 || IMAGE:758347 || MAP:20q13.1 || SLC2A10 || solute carrier family 2 (facilitated glucose transporter), member 10 ||	1.18556	0.788624	1.41107	0.0333619	1.55249e-09
WID:275553 || IMAGE:327058 || MAP:7 || || Full length insert cDNA clone ZC64A06 ||	-0.522038	-0.0173968	-0.614874	0.00223025	1.55829e-09
WID:185252 || IMAGE:882548 || MAP:19q13.13 || CAPNS1 || calpain, small subunit 1 ||	-0.0520286	-1.45155	0.107491	3.25024e-05	1.57984e-09
WID:276747 || IMAGE:163841 || MAP:7p22.2 || LOC221955 || KCCR13L ||	0.301943	0.263813	-0.10734	0.826714	1.61944e-09
WID:188094 || IMAGE:1635567 || MAP:10q22 || VDAC2 || voltage-dependent anion channel 2 ||	0.00915	-0.724757	0.250756	0.003124	1.6261e-09
WID:274490 || IMAGE:2345510 || MAP:1q23.3 || GPA33 || glycoprotein A33 (transmembrane) ||	-1.68427	-0.576719	1.55058	0.154357	1.62696e-09
WID:275135 || IMAGE:128457 || MAP:6q22.32 || TDE2 || tumor differentially expressed 2 ||	0.29855	-0.15951	0.494017	0.0439984	1.67617e-09
WID:276762 || IMAGE:166510 || MAP:2 || || Transcribed sequences ||	0.319557	0.675742	0.15192	0.00357117	1.67951e-09
WID:275657 || IMAGE:306420 || MAP:8p23.1 || CLDN23 || claudin 23 ||	0.767236	0.202356	1.10885	0.0020639	1.68494e-09
WID:190838 || IMAGE:2062507 || MAP:13q21.33 || KLF5 || Kruppel-like factor 5 (intestinal) ||	-0.202	-0.159384	0.57091	0.782783	1.69009e-09
WID:184752 || IMAGE:781341 || MAP:6q25-q26 || TULP4 || tubby like protein 4 ||	-1.2515	1.99136	-0.339965	3.83679e-14	1.70813e-09
WID:275327 || IMAGE:795344 || MAP:19p13.2 || ZNF627 || zinc finger protein 627 ||	0.0428571	-0.389066	0.110526	0.0217872	1.73565e-09
WID:282015 || IMAGE:2314353 || MAP:7p15-p14 || HOXA9 || homeo box A9 ||	1.50554	0.0327692	1.21088	0.000472294	1.74464e-09
WID:186940 || IMAGE:137535 || MAP:7q32-q34 || TIF1 || transcriptional intermediary factor 1 ||	-0.318993	-0.400143	0.200175	0.73576	1.75283e-09
WID:184227 || IMAGE:342543 || MAP:19p13.1 || PRKACA || protein kinase, cAMP-dependent, catalytic, alpha ||	-0.0497571	-0.483351	0.0318464	0.00352545	1.76493e-09
WID:277746 || IMAGE:453225 || MAP:11q23 || DIBD1 || disrupted in bipolar affective disorder 1 ||	0.890086	0.135382	0.752162	0.00586292	1.79067e-09
WID:276907 || IMAGE:290689 || MAP:13q14.2 || C13orf9 || chromosome 13 open reading frame 9 ||	-0.0940357	-0.00270597	-0.569491	0.570473	1.79949e-09
WID:188992 || IMAGE:46213 || MAP:6p23 || DEK || DEK oncogene (DNA binding) ||	-0.432557	0.556846	-0.102797	1.59772e-06	1.83464e-09
WID:184711 || IMAGE:767202 || MAP:14q24 || LTBP2 || latent transforming growth factor beta binding protein 2 ||	1.12018	0.4277	1.39698	0.00391914	1.87768e-09
WID:282580 || P30563 || MAP: || CD63 || CD63 antigen (melanoma 1 antigen) ||	0.3463	1.70187	0.563634	8.23087e-08	1.88667e-09
WID:277316 || IMAGE:461955 || MAP:2q35 || XRCC5 || X-ray repair complementing defective repair in Chinese hamster cells 5 (double-strand-break rejoining; Ku autoantigen, 80kDa) ||	-0.161779	-0.312866	0.324906	0.461235	1.88889e-09
WID:188460 || IMAGE:841498 || MAP:18p11.31 || MRLC2 || myosin regulatory light chain MRLC2 ||	-1.01834	-1.08915	-0.229708	0.733354	1.89419e-09
WID:184413 || IMAGE:366834 || MAP:17q25 || EVPL || envoplakin ||	0.534886	-0.102126	0.797057	0.00624238	1.90165e-09
WID:184062 || IMAGE:755474 || MAP:9q21 || IARS || isoleucine-tRNA synthetase ||	0.875907	0.0705386	1.04413	0.00889024	1.90511e-09
WID:282645 || P43945 || MAP: || || lymphocyte antigen 9 ||	-1.39529	-0.56276	-2.03205	0.000718259	1.90591e-09
WID:275524 || IMAGE:279091 || MAP:7p12-q21 || PHKG1 || phosphorylase kinase, gamma 1 (muscle) ||	1.24517	0.890164	1.82521	0.136628	1.91283e-09
WID:273544 || IMAGE:193182 || MAP:8p11 || TACC1 || transforming, acidic coiled-coil containing protein 1 ||	0.334114	-0.492721	0.644053	0.0228417	1.92181e-09
WID:280981 || IMAGE:2009590 || MAP:14q24.3 || C14orf170 || chromosome 14 open reading frame 170 ||	-0.28635	0.430041	-0.120566	0.00147082	1.92709e-09
WID:187009 || IMAGE:415264 || MAP:1p13.3 || GPSM2 || G-protein signalling modulator 2 (AGS3-like, C. elegans) ||	0.385814	0.192957	0.868594	0.129536	1.93988e-09
WID:280437 || IMAGE:813391 || MAP:20p11.23 || DSTN || destrin (actin depolymerizing factor) ||	0.657077	0.519866	1.2729	0.290029	1.95385e-09
WID:279005 || IMAGE:1627623 || MAP:10q26.3 || STK32C || serine/threonine kinase 32C ||	-1.38593	-0.328483	-0.990646	2.15883e-05	1.95834e-09
WID:275681 || IMAGE:416107 || MAP:12q13.13 || RBMS2 || RNA binding motif, single stranded interacting protein 2 ||	1.42738	0.408151	0.940941	4.51603e-05	1.97705e-09
WID:188351 || IMAGE:2490047 || MAP:Xq22.1 || RPL36A || ribosomal protein L36a ||	-1.27469	0.296377	-0.619958	7.82031e-08	1.98311e-09
WID:280218 || IMAGE:322634 || MAP:1q23 || NDUFS2 || NADH dehydrogenase (ubiquinone) Fe-S protein 2, 49kDa (NADH-coenzyme Q reductase) ||	0.551893	0.226335	0.766204	0.0783025	1.99191e-09
WID:188630 || IMAGE:244077 || MAP:1p34.3 || DKFZp451J0 || taxilin ||	0.0162143	1.13647	0.108669	2.86879e-05	2.01184e-09
WID:279536 || IMAGE:711993 || MAP:6q23-q24 || IFNGR1 || interferon-gamma receptor alpha chain ||	-0.75535	-1.99321	-0.937606	1.49011e-07	2.01378e-09
WID:184418 || IMAGE:22411 || MAP:1q21-q22 || FY || DARC=Duffy=chemokine receptor ||	0.680671	0.358956	1.42779	0.116907	2.03234e-09
WID:278903 || IMAGE:1574914 || MAP:2p11.2 || FLJ10916 || hypothetical protein FLJ10916 ||	-0.115086	0.00935143	0.7553	0.482867	2.03713e-09
WID:187858 || IMAGE:299559 || MAP:12q24.31 || RAB35 || RAB35, member RAS oncogene family ||	-1.42466	-0.165617	-0.81009	1.07175e-05	2.05649e-09
WID:276857 || IMAGE:270331 || MAP:1q24.2 || dJ383J4.3 || hypothetical gene supported by BC007071 ||	0.0951417	0.5427	-0.189777	0.0220765	2.05714e-09
WID:277595 || IMAGE:233464 || MAP:11q24 || EVA1 || epithelial V-like antigen 1 ||	0.833385	0.0566049	1.01371	0.000681168	2.09328e-09
WID:188361 || IMAGE:2499057 || MAP:19q13.1 || CEBPA || CCAAT/enhancer binding protein (C/EBP), alpha ||	-1.40731	-1.61555	-0.572672	0.510271	2.1084e-09
WID:185384 || IMAGE:838611 || MAP:3q26.2-q || APOD || apolipoprotein D ||	0.326729	2.60136	1.19591	8.40459e-13	2.10913e-09
WID:189350 || IMAGE:767313 || MAP:15q26 || NR2F2 || nuclear receptor subfamily 2, group F, member 2 ||	3.21448	2.24251	3.50647	0.0196997	2.11577e-09
WID:185917 || IMAGE:813533 || MAP:8q12 || SDCBP || syndecan binding protein (syntenin) ||	-1.50723	-0.00327286	-1.10957	4.09498e-07	2.14108e-09
WID:188967 || IMAGE:40880 || MAP:11 || || Transcribed sequence with moderate similarity to protein ref:NP_036332.2 (H.sapiens) beta-1,3-glucuronyltransferase 3; glucuronosyltransferase I; Sqv-8-like protein; galactosylgalactosylxylosylprotein 3-beta-glucuronosyltransferase [Homo sapiens] ||	-0.248736	0.157055	-0.310253	0.000626392	2.20272e-09
WID:273942 || IMAGE:396229 || MAP:1p36.32 || KIAA0450 || KIAA0450 gene product ||	0.0351071	0.475767	0.0078119	7.01868e-06	2.21688e-09
WID:185278 || IMAGE:360778 || MAP:11q22-q2 || ATM || ATM alternate 3' end ||	-1.01084	-0.557506	-1.44943	0.0505235	2.24608e-09
WID:280821 || IMAGE:23020 || MAP: || || Unknown ||	-0.0748571	-0.25173	0.571507	0.578521	2.29802e-09
WID:275422 || IMAGE:261163 || MAP:7p15.3 || ABCB5 || ATP-binding cassette, sub-family B (MDR/TAP), member 5 ||	0.294615	1.02436	-0.0816425	0.00342568	2.31936e-09
WID:188365 || IMAGE:2505022 || MAP:7q35-q36 || PRKAG2 || protein kinase, AMP-activated, gamma 2 non-catalytic subunit ||	-0.667071	-1.61196	-0.755638	0.000718505	2.34052e-09
WID:274937 || IMAGE:135450 || MAP:8 || || Transcribed sequences ||	0.194843	0.371125	-0.158192	0.344255	2.36784e-09
WID:187338 || IMAGE:241481 || MAP:2q33-q34 || CASP10 || CASPASE-10=Mch4=FLICE2 ||	-0.687957	-1.41206	-0.51357	0.000421797	2.39134e-09
WID:277038 || IMAGE:279741 || MAP:7 || || Transcribed sequence with weak similarity to protein pir:A40751 (H.sapiens) A40751 finger protein MZF1 - human ||	0.391771	0.637821	0.0768703	0.0058327	2.39206e-09
WID:282071 || IMAGE:2367280 || MAP:1p36 || H6PD || hexose-6-phosphate dehydrogenase (glucose 1-dehydrogenase) ||	0.379857	0.0231877	0.952439	0.0135339	2.44182e-09
WID:277362 || IMAGE:486072 || MAP:15q22.1- || MAP2K1 || mitogen-activated protein kinase kinase 1 ||	-0.7313	0.00963188	-0.402383	4.71867e-07	2.47871e-09
WID:275525 || IMAGE:280130 || MAP:12q13 || ZNFN1A4 || zinc finger protein, subfamily 1A, 4 (Eos) ||	1.15456	0.937271	1.86421	0.33114	2.49534e-09
WID:191074 || IMAGE:2499237 || MAP:18q21.3 || SERPINB5 || serine (or cysteine) proteinase inhibitor, clade B (ovalbumin), member 5 ||	-0.0316571	-0.161173	0.672848	0.21143	2.51984e-09
WID:281464 || IMAGE:2114193 || MAP:15q22 || CILP || cartilage intermediate layer protein, nucleotide pyrophosphohydrolase ||	0.350857	0.251723	1.60129	0.494388	2.53217e-09
WID:188718 || IMAGE:811607 || MAP:2p13.1 || STAMBP || STAM binding protein ||	0.265893	-0.205568	0.386489	0.0338679	2.55631e-09
WID:189692 || IMAGE:460002 || MAP:2q24.2 || GALNT5 || UDP-N-acetyl-alpha-D-galactosamine:polypeptide N-acetylgalactosaminyltransferase 5 (GalNAc-T5) ||	0.0891643	0.0115908	0.658194	0.425817	2.60478e-09
WID:281629 || IMAGE:2306919 || MAP: || || Unknown ||	-0.473543	-0.436219	0.558901	0.84939	2.6108e-09
WID:190908 || IMAGE:2075777 || MAP:12q13-q1 || MYO1A || myosin IA ||	-0.0723	-0.157633	0.426248	0.416399	2.62847e-09
WID:186008 || IMAGE:812196 || MAP:9q31 || UGCG || UDP-glucose ceramide glucosyltransferase ||	0.489479	0.682021	0.100848	0.173589	2.6475e-09
WID:277320 || IMAGE:462064 || MAP:20 || C20orf9 || chromosome 20 open reading frame 9 ||	0.361557	-0.25624	0.212542	0.00815625	2.64887e-09
WID:279963 || IMAGE:1604220 || MAP:2p22.1 || LRPPRC || leucine-rich PPR-motif containing ||	0.503693	0.170011	1.00703	0.195327	2.65749e-09
WID:184685 || IMAGE:33045 || MAP:4 || || Human neuropeptide Y receptor Y1 (NPYY1) mRNA, exon 2-3 and complete cds. ||	1.56781	0.0146761	1.01771	0.00102928	2.66238e-09
WID:281743 || IMAGE:2326129 || MAP:19q13.3- || BBC3 || Bcl-2 binding component 3 (bbc3) ||	-1.9171	-0.710706	-1.69107	0.000849276	2.67388e-09
WID:279206 || IMAGE:1568375 || MAP: || || Unknown ||	-0.677762	-0.122986	-0.916507	0.00282295	2.686e-09
WID:186309 || IMAGE:40056 || MAP:15q23 || CSPG4 || chondroitin sulfate proteoglycan 4 (melanoma-associated) ||	0.691943	1.70515	0.482745	0.0002235	2.74225e-09
WID:276114 || IMAGE:131979 || MAP:2p21-p16 || EPAS1 || endothelial PAS domain protein 1 ||	4.35108	2.5578	3.54583	2.31844e-13	2.76156e-09
WID:282575 || P19358 || MAP: || || Bcl-2 binding component 3 ||	-1.93427	-0.604159	-1.59364	0.000324189	2.76552e-09
WID:188423 || IMAGE:770884 || MAP:17p13 || TIP-1 || Tax interaction protein 1 ||	0.451114	-0.214214	0.891294	0.00269601	2.77412e-09
WID:273806 || IMAGE:324844 || MAP:3q27.1 || MFN1 || mitofusin 1 ||	0.286193	0.273077	0.753548	0.890652	2.7786e-09
WID:274913 || IMAGE:133964 || MAP:4p15.31 || STIM2 || stromal interaction molecule 2 ||	-0.629721	0.131946	-0.467171	3.31485e-05	2.80237e-09
WID:274510 || IMAGE:2391012 || MAP:22q13.1 || CDC42EP1 || CDC42 effector protein (Rho GTPase binding) 1 ||	-0.0197429	0.00473478	-0.502659	0.886086	2.81627e-09
WID:275785 || IMAGE:195547 || MAP:9 || || Transcribed sequences ||	0.464014	0.47158	-0.0619494	0.971213	2.84902e-09
WID:278756 || IMAGE:1475120 || MAP:11q22-q2 || CUL5 || cullin 5 ||	0.6029	0.271785	0.73884	0.103296	3.00293e-09
WID:277313 || IMAGE:461929 || MAP:14q24.3 || C14orf1 || chromosome 14 open reading frame 1 ||	-0.0466429	-0.510994	1.07488	0.207472	3.01392e-09
WID:185934 || IMAGE:809776 || MAP:15q26.3 || IL16 || interleukin 16 (lymphocyte chemoattractant factor) ||	-2.00814	-1.20093	-2.389	0.000537874	3.0276e-09
WID:189356 || IMAGE:768050 || MAP:Xp22.3 || MSL3L1 || male-specific lethal 3-like 1 (Drosophila) ||	0.150657	0.484168	-0.0876964	0.0242111	3.12345e-09
WID:275629 || IMAGE:811053 || MAP:1q42.13 || LOC149603 || hypothetical protein LOC149603 ||	-0.460031	-0.13151	-0.768255	0.00239784	3.12995e-09
WID:282183 || IMAGE:2509539 || MAP:19p13.3 || FUT3 || fucosyltransferase 3 (galactoside 3(4)-L-fucosyltransferase, Lewis blood group included) ||	-0.256207	-0.376603	0.211753	0.428066	3.13555e-09
WID:189684 || IMAGE:825715 || MAP:2q37.1 || SP110 || SP110 nuclear body protein ||	-0.878157	-0.693537	-1.55781	0.268193	3.13607e-09
WID:185282 || IMAGE:432210 || MAP:10q24.31 || CPN1 || carboxypeptidase N, polypeptide 1, 50kD ||	-0.262121	0.384149	-0.440241	2.94228e-05	3.15203e-09
WID:187059 || IMAGE:810496 || MAP:7q35-q36 || ZNF282 || zinc finger protein 282 ||	0.603757	0.0560942	0.596937	0.0155963	3.15284e-09
WID:186890 || IMAGE:758365 || MAP:12q13-q1 || CTDSP2 || CTD (carboxy-terminal domain, RNA polymerase II, polypeptide A) small phosphatase 2 ||	0.1106	-0.714793	0.0611438	0.00100019	3.19428e-09
WID:278749 || IMAGE:1474633 || MAP:12q24.31 || DKFZp761B1 || hypothetical protein DKFZp761B128 ||	0.0828214	-0.166776	0.178245	0.0362771	3.22405e-09
WID:275035 || IMAGE:243385 || MAP:22 || || Transcribed sequence with moderate similarity to protein sp:P39194 (H.sapiens) ALU7_HUMAN Alu subfamily SQ sequence contamination warning entry ||	0.4825	0.410644	-0.0367537	0.698559	3.31551e-09
WID:187332 || IMAGE:49963 || MAP:6p22.1 || BTN2A2 || butyrophilin, subfamily 2, member A2 ||	-0.0466071	0.186117	-0.337108	0.110038	3.33499e-09
WID:189870 || IMAGE:745216 || MAP:16q11.1- || DNAJA2 || DnaJ (Hsp40) homolog, subfamily A, member 2 ||	-0.323143	-1.02196	-0.201177	0.0165199	3.33609e-09
WID:186769 || IMAGE:897987 || MAP:12p13.3 || NDUFA9 || NADH dehydrogenase (ubiquinone) 1 alpha subcomplex, 9, 39kDa ||	0.411514	-0.10754	0.875228	0.0458476	3.34216e-09
WID:274582 || IMAGE:2447688 || MAP:11q23.3 || MCAM || melanoma cell adhesion molecule ||	2.60541	3.08823	1.79172	0.0873711	3.38086e-09
WID:186950 || IMAGE:470061 || MAP:3q25 || SIAH2 || seven in absentia homolog 2 (Drosophila) ||	-1.30758	-1.44923	-0.639154	0.621018	3.54049e-09
WID:279315 || IMAGE:1584553 || MAP:15 || || Transcribed sequence with weak similarity to protein sp:P39189 (H.sapiens) ALU2_HUMAN Alu subfamily SB sequence contamination warning entry ||	0.754638	0.585651	0.0643938	0.474899	3.54318e-09
WID:184553 || IMAGE:687820 || MAP:Xq13.2-q || ATP7A || ATPase, Cu++ transporting, alpha polypeptide (Menkes syndrome) ||	-0.599493	-0.05195	-0.959962	0.031745	3.55112e-09
WID:273753 || IMAGE:784130 || MAP:7q21 || STEAP || six transmembrane epithelial antigen of the prostate ||	0.283007	-0.172972	0.333894	0.0167073	3.56307e-09
WID:274738 || IMAGE:2558429 || MAP:1p13.2 || ATP5F1 || ATP synthase, H+ transporting, mitochondrial F0 complex, subunit b, isoform 1 ||	-0.537964	-0.936957	0.0714373	0.0871433	3.58572e-09
WID:282427 || IMAGE:2576914 || MAP:1p33-p32 || AKR1A1 || aldo-keto reductase family 1, member A1 (aldehyde reductase) ||	0.427307	-0.252326	0.554307	0.0194905	3.61235e-09
WID:185421 || IMAGE:868308 || MAP:5q14.1 || RPS23 || ribosomal protein S23 ||	-1.50736	-0.182384	-1.00011	4.20387e-07	3.6247e-09
WID:184566 || IMAGE:77133 || MAP:1q22 || PYGO2 || SHC signaling adaptor protein ||	0.415929	1.07402	0.396536	0.00748926	3.63694e-09
WID:274599 || IMAGE:2457916 || MAP:1p35.2 || DNAJC8 || DnaJ (Hsp40) homolog, subfamily C, member 8 ||	-0.0398214	-0.94894	-0.354625	0.000221415	3.68511e-09
WID:186388 || IMAGE:809939 || MAP:6p21.3 || C6orf48 || mitogen-activated protein kinase 3=erk1=extracellular signal-regulated kinase 1 ||	0.00621429	-1.02911	0.147858	1.511e-05	3.72209e-09
WID:184564 || IMAGE:49164 || MAP:1p32-p31 || VCAM1 || CD106=VCAM-1 ||	3.11399	0.460414	1.45866	2.53009e-06	3.72732e-09
WID:186661 || IMAGE:841261 || MAP:22q11.21 || UBE2L3 || ubiquitin-conjugating enzyme E2L 3 ||	1.05883	0.417031	1.07603	0.000766435	3.75172e-09
WID:273621 || IMAGE:366887 || MAP:20q13 || BMP7 || bone morphogenetic protein 7 (osteogenic protein 1) ||	0.18305	0.295355	1.30131	0.610119	3.75283e-09
WID:279126 || IMAGE:1534440 || MAP: || || Unknown ||	-1.20249	-0.614255	-1.34234	0.000397842	3.7605e-09
WID:184192 || IMAGE:753184 || MAP:17q24.3- || SOX9 || SRY (sex determining region Y)-box 9 (campomelic dysplasia, autosomal sex-reversal) ||	0.42375	0.382382	1.23101	0.90286	3.76866e-09
WID:189969 || IMAGE:825289 || MAP:7q21.2-q || TRRAP || transformation/transcription domain-associated protein ||	-0.537879	-0.175717	-0.716568	0.0373057	3.7765e-09
WID:185955 || IMAGE:511832 || MAP:3p25 || PPARG || peroxisome proliferative activated receptor, gamma ||	1.00755	0.276343	0.969118	0.000520369	3.83758e-09
WID:187613 || IMAGE:49351 || MAP:Xq28 || PLXN3 || likely ortholog of mouse plexin 3 ||	1.00806	-0.00286	0.505845	3.06932e-05	3.94011e-09
WID:188285 || IMAGE:2342078 || MAP:16p13.3 || PPL || periplakin ||	1.66413	0.551774	3.07858	0.00723517	4.03761e-09
WID:276003 || IMAGE:293056 || MAP:8 || || Transcribed sequence with moderate similarity to protein sp:P39194 (H.sapiens) ALU7_HUMAN Alu subfamily SQ sequence contamination warning entry ||	0.305957	0.131588	-0.365435	0.42134	4.08342e-09
WID:280142 || IMAGE:139374 || MAP:3q12 || CPOX || coproporphyrinogen oxidase ||	-0.2587	0.655896	0.0242643	3.70763e-06	4.10563e-09
WID:185565 || IMAGE:1160723 || MAP:22q12.2 || LIMK2 || LIM domain kinase 2 ||	0.298608	-0.00130882	0.99597	0.0272756	4.12669e-09
WID:276199 || IMAGE:754157 || MAP:7p15.3 || DRCTNNB1A || down-regulated by Ctnnb1, a ||	0.0675929	0.508842	-0.226935	0.0202074	4.18221e-09
WID:279820 || IMAGE:1492276 || MAP:14q11.1 || RNASE4 || ribonuclease, RNase A family, 4 ||	0.534986	-0.530961	0.665622	0.0143392	4.19117e-09
WID:277156 || IMAGE:303068 || MAP:12p11.22 || IPO8 || importin 8 ||	0.249307	-0.24824	0.250412	0.00255866	4.20523e-09
WID:187031 || IMAGE:284479 || MAP:3p21 || DUSP7 || dual specificity phosphatase 7 ||	-0.145371	-0.412817	0.106321	0.24433	4.22723e-09
WID:184658 || IMAGE:789253 || MAP:1q31-q42 || PSEN2 || PS-2=presenilin 2=STM2=ALG-3=seven trans-membrane domain protein AD3LP/AD5 ||	0.323843	1.22237	0.39088	0.000919855	4.30909e-09
WID:276178 || IMAGE:753957 || MAP: || || Unknown ||	0.348021	0.29834	1.14682	0.702936	4.38293e-09
WID:274341 || IMAGE:1636658 || MAP: || || Unknown ||	-0.0610286	0.330797	-0.133521	0.00202483	4.40924e-09
WID:280117 || IMAGE:44443 || MAP:4q25 || SCYE1 || small inducible cytokine subfamily E, member 1 (endothelial monocyte-activating) ||	-0.751586	-0.906861	-0.160072	0.322765	4.4624e-09
WID:185724 || IMAGE:814240 || MAP:1 || || CDNA clone IMAGE:4814010, partial cds ||	0.434979	-0.174031	0.616716	0.00366324	4.46288e-09
WID:186650 || IMAGE:815235 || MAP:16q22.1 || RCD-8 || autoantigen ||	-0.395286	0.110685	-0.348984	0.00255953	4.53958e-09
WID:187604 || IMAGE:856174 || MAP:3q22.1 || PIK3R4 || phosphoinositide-3-kinase, regulatory subunit 4, p150 ||	-0.241979	-0.09237	0.411649	0.0702656	4.56743e-09
WID:277080 || IMAGE:280825 || MAP:17q12-q2 || PPARBP || PPAR binding protein ||	-0.20595	0.420226	-0.0653143	1.21994e-07	4.58916e-09
WID:280968 || IMAGE:1553280 || MAP:11q13.3 || RAB6A || RAB6A, member RAS oncogene family ||	1.00394	0.962524	-0.1554	0.874188	4.63358e-09
WID:277582 || IMAGE:124246 || MAP:1p36.1 || DDOST || dolichyl-diphosphooligosaccharide-protein glycosyltransferase ||	0.171607	0.402857	-0.024774	0.123197	4.64933e-09
WID:186363 || IMAGE:755037 || MAP:Xq24 || IL13RA1 || interleukin 13 receptor, alpha 1 ||	-0.833257	-1.20754	-0.406803	0.0686592	4.75385e-09
WID:280628 || IMAGE:624291 || MAP:10q23.2 || GHITM || growth hormone inducible transmembrane protein ||	-0.359457	-0.4907	0.140333	0.406988	4.77338e-09
WID:281476 || IMAGE:2122457 || MAP:Xp22.22 || GPR64 || G protein-coupled receptor 64 ||	0.789443	0.486761	1.44021	0.0649365	4.78194e-09
WID:277552 || IMAGE:855723 || MAP:16p13.3 || C16orf34 || chromosome 16 open reading frame 34 ||	1.36005	0.797796	1.45367	0.00281154	4.78866e-09
WID:280421 || IMAGE:767402 || MAP:11q13.3 || MRPL48 || mitochondrial ribosomal protein L48 ||	1.59396	0.7982	1.54217	0.00597734	4.83571e-09
WID:280122 || IMAGE:248654 || MAP:1 || || Transcribed sequence with weak similarity to protein sp:P39189 (H.sapiens) ALU2_HUMAN Alu subfamily SB sequence contamination warning entry ||	0.730907	0.611213	0.0786633	0.609308	4.86908e-09
WID:185064 || IMAGE:769890 || MAP:14q13.1 || NP || nucleoside phosphorylase ||	-1.25906	-1.776	-0.641833	0.0825526	4.91438e-09
WID:186808 || IMAGE:784744 || MAP:16q23.3 || MPHOSPH6 || M-phase phosphoprotein 6 ||	-0.352736	-0.597657	-0.0405102	0.252093	4.95046e-09
WID:187466 || IMAGE:345626 || MAP:6q22-q23 || FABP7 || fatty acid binding protein 7, brain ||	2.04363	0.892844	-0.186349	0.0591485	4.96028e-09
WID:190463 || IMAGE:265537 || MAP:1q43 || OPN3 || opsin 3 (encephalopsin, panopsin) ||	-0.153264	0.207862	-0.265797	0.000453314	4.96539e-09
WID:280115 || IMAGE:34370 || MAP:8q24 || PLEC1 || plectin 1, intermediate filament binding protein 500kDa ||	-0.173671	-0.273733	0.25799	0.405046	5.0104e-09
WID:280735 || IMAGE:150137 || MAP:3p12.1 || DKFZP564O1 || DKFZP564O123 protein ||	-1.24244	-1.01239	-0.148849	0.234985	5.03335e-09
WID:281643 || IMAGE:2308253 || MAP:11q12-q1 || OSBP || oxysterol binding protein ||	0.23695	0.0977485	0.615565	0.20138	5.04485e-09
WID:275514 || IMAGE:257317 || MAP:9 || || Transcribed sequences ||	-0.0739286	0.0887418	-0.361657	0.351017	5.04715e-09
WID:281240 || IMAGE:2016420 || MAP:21q22.3 || HRMT1L1 || HMT1 hnRNP methyltransferase-like 1 (S. cerevisiae) ||	-1.85235	-0.320821	-1.36223	0.00298495	5.21282e-09
WID:187348 || IMAGE:757404 || MAP:Xq28 || VBP1 || von Hippel-Lindau binding protein 1 ||	-0.47505	-0.59141	0.156293	0.670731	5.21781e-09
WID:189316 || IMAGE:813585 || MAP:20p13 || C20orf18 || chromosome 20 open reading frame 18 ||	0.520407	-0.305169	0.150047	0.000152391	5.33815e-09
WID:273589 || IMAGE:810290 || MAP:11p11.2 || MTCH2 || mitochondrial carrier homolog 2 (C. elegans) ||	0.619436	0.17181	0.80164	0.0335	5.37459e-09
WID:189989 || IMAGE:897305 || MAP:3 || || Transcribed sequence with weak similarity to protein sp:P39193 (H.sapiens) ALU6_HUMAN Alu subfamily SP sequence contamination warning entry ||	-0.1773	-0.0392043	0.685788	0.414107	5.41732e-09
WID:188057 || IMAGE:785915 || MAP:10q26.2 || ZRANB1 || zinc finger, RAN-binding domain containing 1 ||	-0.0374143	-0.266131	0.232343	0.278544	5.44907e-09
WID:280685 || IMAGE:49169 || MAP:13q32.1 || ITR || intimal thickness-related receptor ||	-0.0167071	0.33092	-0.0104951	0.000359207	5.57779e-09
WID:282605 || P22956 || MAP: || IL-1R || interleukin 1 receptor, type I ||	2.27564	0.34161	1.52557	2.11028e-09	5.59619e-09
WID:188703 || IMAGE:809961 || MAP:6p21.3 || VPS52 || vacuolar protein sorting 52 (yeast) ||	0.854479	0.00447	0.487233	0.00228373	5.60387e-09
WID:276217 || IMAGE:754333 || MAP:21q11.2 || USP25 || ubiquitin specific protease 25 ||	-0.967357	-1.59749	-0.571945	0.112576	5.63131e-09
WID:275079 || IMAGE:200402 || MAP:20q11.22 || C20orf129 || chromosome 20 open reading frame 129 ||	0.186571	0.639569	1.80694	0.0590597	5.65072e-09
WID:282496 || P07338 || MAP: || CSPG4 || chondroitin sulfate proteoglycan 4 (melanoma-associated) ||	1.0518	2.46317	1.07349	8.51426e-05	5.68989e-09
WID:184141 || IMAGE:260303 || MAP:21q22.3 || ETS2 || ets-2=ets family transcription factor ||	-0.630293	-0.727022	0.327095	0.676268	5.85066e-09
WID:184828 || IMAGE:839991 || MAP:7q22.1 || COL1A2 || collagen, type I, alpha 2 ||	3.18564	1.91156	3.85084	0.00295497	5.9732e-09
WID:276950 || IMAGE:258451 || MAP:8q21.11 || CGI-62 || CGI-62 protein ||	0.204979	0.303752	-0.234032	0.433697	5.97483e-09
WID:190212 || IMAGE:1604220 || MAP:2p22.1 || LRPPRC || leucine-rich PPR-motif containing ||	0.2808	0.0305286	0.572093	0.179568	6.01182e-09
WID:278933 || IMAGE:1591222 || MAP:15q26.1 || VPS33B || vacuolar protein sorting 33B (yeast) ||	0.0396429	-0.77035	-0.0370337	0.00985758	6.27984e-09
WID:280736 || IMAGE:52080 || MAP:2p23 || NCOA1 || nuclear receptor coactivator 1 ||	-1.20508	-1.06475	-0.150979	0.477896	6.36811e-09
WID:184717 || IMAGE:772878 || MAP:17q21 || KRT10 || keratin 10 (epidermolytic hyperkeratosis; keratosis palmaris et plantaris) ||	-0.7469	0.331296	-0.550189	4.69248e-06	6.38425e-09
WID:191217 || IMAGE:2559526 || MAP:1q23 || HSPA6 || heat shock 70kDa protein 6 (HSP70B') ||	-3.13831	-3.61069	-4.78024	0.156334	6.50347e-09
WID:188710 || IMAGE:811582 || MAP:9 || || MRNA full length insert cDNA clone EUROIMAGE 1673160 ||	1.38979	0.319962	1.66241	0.0140493	6.57705e-09
WID:278135 || IMAGE:49229 || MAP:14q23.3- || GPHN || gephyrin ||	0.930346	0.255748	0.915578	0.0250332	6.5863e-09
WID:275299 || IMAGE:129862 || MAP:11q13.1 || LOC338692 || hypothetical protein LOC338692 ||	-0.968086	-0.501487	-1.05386	0.00648547	6.76061e-09
WID:273572 || IMAGE:243546 || MAP:9p22 || KIAA1354 || KIAA1354 protein ||	1.15457	0.603197	1.30145	0.0717696	6.76471e-09
WID:184048 || IMAGE:1160732 || MAP:17q11.2- || NOS2A || nitric oxide synthase 2A (inducible, hepatocytes) ||	0.283592	-0.0460855	0.739503	0.0707159	6.81593e-09
WID:277312 || IMAGE:461781 || MAP:1 || || Transcribed sequences ||	0.0811429	-0.0663522	0.502343	0.405917	6.87092e-09
WID:185953 || IMAGE:230385 || MAP:1 || || Transcribed sequence with strong similarity to protein pdb:1BO1 (H.sapiens) A Chain A, Phosphatidylinositol Phosphate Kinase Type Ii Beta ||	0.0935357	0.209234	-0.243614	0.100713	6.90915e-09
WID:282277 || IMAGE:2543348 || MAP:10q21 || DDX21 || DEAD (Asp-Glu-Ala-Asp) box polypeptide 21 ||	-1.1458	-1.25901	-0.135894	0.702929	6.93178e-09
WID:189898 || IMAGE:50483 || MAP:14q32.1 || FBLN5 || fibulin 5 ||	1.08156	0.146358	0.975875	0.0288114	7.01762e-09
WID:275265 || IMAGE:504555 || MAP:Xp11.4-p || CRSP2 || cofactor required for Sp1 transcriptional activation, subunit 2, 150kDa ||	0.64895	0.0611085	0.654631	0.070634	7.0239e-09
WID:186161 || IMAGE:767765 || MAP:8q13-q21 || GEM || GTP binding protein overexpressed in skeletal muscle ||	2.07367	0.628638	1.83973	0.000434553	7.0399e-09
WID:184071 || IMAGE:436094 || MAP:3q23 || RBP1 || retinol binding protein 1, cellular ||	0.804355	0.504252	2.42177	0.34314	7.28371e-09
WID:278906 || IMAGE:1579647 || MAP:1p34.3 || HEYL || hairy/enhancer-of-split related with YRPW motif-like ||	1.32213	0.312277	1.08626	0.000964447	7.40022e-09
WID:273851 || IMAGE:1048586 || MAP:10pter-q || COMMD3 || BMI-1 ||	0.145757	-0.469309	0.32937	0.0201032	7.40424e-09
WID:187113 || IMAGE:151501 || MAP:9p21 || TEK || TEK tyrosine kinase, endothelial (venous malformations, multiple cutaneous and mucosal) ||	1.31507	0.0193757	0.790205	0.000186553	7.40709e-09
WID:276855 || IMAGE:269800 || MAP:2q35 || FLJ10116 || FLJ10116=novel gene from dendritic cells ||	0.49935	1.48611	0.531586	1.09377e-08	7.46163e-09
WID:273536 || IMAGE:142120 || MAP:10q26.13 || INPP5F || inositol polyphosphate-5-phosphatase F ||	0.830036	1.67351	0.675561	0.000131938	7.62307e-09
WID:274578 || IMAGE:2445606 || MAP:17q21.33 || NDP52 || nuclear domain 10 protein ||	-0.255936	-1.16594	-0.353164	0.000926137	7.67187e-09
WID:187065 || IMAGE:488888 || MAP:2p14-p13 || UGP2 || UDP-glucose pyrophosphorylase 2 ||	-0.224636	-0.610641	0.131282	0.0444254	7.67504e-09
WID:279606 || IMAGE:841208 || MAP:1q32.2-q || PPP2R5A || protein phosphatase 2, regulatory subunit B (B56), alpha isoform ||	-0.817493	-1.17024	-0.363961	0.29578	7.68642e-09
WID:275544 || IMAGE:302221 || MAP:1q21 || HIST2H4 || histone 2, H4 ||	0.178671	-0.238078	0.200358	0.023795	7.77905e-09
WID:281208 || IMAGE:1942166 || MAP:1 || || Transcribed sequence with moderate similarity to protein sp:P39194 (H.sapiens) ALU7_HUMAN Alu subfamily SQ sequence contamination warning entry ||	-0.261879	0.0383985	-0.613641	0.0784611	7.81461e-09
WID:276349 || IMAGE:796397 || MAP:1p11.2 || MGC45731 || hypothetical protein MGC45731 ||	0.0242125	0.890573	-0.122895	0.034595	7.91426e-09
WID:281283 || IMAGE:2062453 || MAP:9q34.11 || PHF19 || PHD finger protein 19 ||	-0.785064	-0.145125	-0.707495	4.63497e-05	7.98906e-09
WID:276678 || IMAGE:152515 || MAP:6p21.31 || C6orf89 || chromosome 6 open reading frame 89 ||	0.0386538	0.400258	-0.164251	0.0394446	8.00401e-09
WID:191233 || IMAGE:2580300 || MAP:6p25 || TUBB || tubulin, beta polypeptide ||	-0.420664	1.85844	0.47027	8.33107e-09	8.05843e-09
WID:189537 || IMAGE:399143 || MAP:19q13.31 || FLJ10241 || hypothetical protein FLJ10241 ||	0.435364	0.123237	0.541531	0.093292	8.06409e-09
WID:274630 || IMAGE:2467351 || MAP:6p21.3 || VPS52 || vacuolar protein sorting 52 (yeast) ||	0.818521	0.166633	0.726406	0.0223561	8.18323e-09
WID:187629 || IMAGE:490819 || MAP:11q13.5- || GARP || glycoprotein A repetitions predominant ||	0.0403714	-0.176651	0.20337	0.186678	8.21273e-09
WID:187084 || IMAGE:488645 || MAP:7q33-q35 || ARHGEF5 || Rho guanine nucleotide exchange factor (GEF) 5 ||	0.7824	0.261339	1.14852	0.0246922	8.25118e-09
WID:187793 || IMAGE:530035 || MAP:1q21 || S100A13 || S100 calcium binding protein A13 ||	-0.222354	0.268403	-0.2918	2.96681e-06	8.28853e-09
WID:190880 || IMAGE:685783 || MAP:22q13.31 || BIK || NBK=BIK=BCL-2 interacting killer=apoptotic inducer protein ||	-0.0918857	-0.219918	0.46255	0.304494	8.3216e-09
WID:280028 || IMAGE:462961 || MAP:5q11.2-q || DHFR || dihydrofolate reductase ||	0.142193	-0.29681	0.289368	0.0694551	8.36382e-09
WID:281855 || IMAGE:2246474 || MAP:3q26.2-q || SFRS10 || splicing factor, arginine/serine-rich 10 (transformer 2 homolog, Drosophila) ||	-0.312664	0.252887	-0.247814	0.000415501	8.36771e-09
WID:186482 || IMAGE:842836 || MAP:6p25 || SERPINB1 || serine (or cysteine) proteinase inhibitor, clade B (ovalbumin), member 1 ||	-1.77591	-1.30123	-0.407637	0.000855785	8.45566e-09
WID:276868 || IMAGE:270742 || MAP:1p21.3 || MGC14816 || hypothetical protein MGC14816 ||	0.152836	0.529717	-0.254366	0.0130604	8.47768e-09
WID:278589 || IMAGE:882355 || MAP: || || Unknown ||	0.312064	0.0956514	0.564576	0.0587393	8.63331e-09
WID:274620 || IMAGE:2464833 || MAP:Xq25-q26 || OCRL || oculocerebrorenal syndrome of Lowe ||	1.28464	0.872852	1.49559	0.0377814	8.63472e-09
WID:280520 || IMAGE:143332 || MAP:4 || || Human neuropeptide Y receptor Y1 (NPYY1) mRNA, exon 2-3 and complete cds. ||	2.61428	0.520361	1.68947	1.81713e-05	8.95545e-09
WID:188414 || IMAGE:753313 || MAP:1p34 || LAPTM5 || Lysosomal-associated multispanning membrane protein-5 ||	-2.16957	-1.26684	-2.30246	0.00226189	9.09766e-09
WID:277914 || IMAGE:859418 || MAP:1p13.3 || DKFZp586G0 || calcium-binding transporter ||	-0.741907	-0.490849	0.2865	0.225925	9.12488e-09
WID:278005 || IMAGE:28373 || MAP:2p13-p12 || MAD || MAX dimerization protein 1 ||	-1.59102	-1.73589	-1.18548	0.204745	9.21155e-09
WID:275536 || IMAGE:289025 || MAP:3 || || Cytokine receptor CRL2 precursor, mRNA, complete cds ||	1.29907	0.923464	1.83627	0.0774684	9.22052e-09
WID:188942 || IMAGE:71863 || MAP:2q32 || SLC40A1 || solute carrier family 40 (iron-regulated transporter), member 1 ||	0.296769	0.0182829	0.736267	0.126108	9.23508e-09
WID:191009 || IMAGE:2433247 || MAP:22q11.21 || SNAP29 || synaptosomal-associated protein, 29kDa ||	-0.533286	-0.183209	-0.656935	0.00223128	9.26345e-09
WID:273962 || IMAGE:283382 || MAP:12p12.1 || FGFR1OP2 || FGFR1 oncogene partner 2 ||	0.977079	0.290009	0.813018	0.000786762	9.27123e-09
WID:187860 || IMAGE:610097 || MAP:6p25 || BPHL || biphenyl hydrolase-like (serine hydrolase; breast epithelial mucin-associated antigen) ||	1.4235	1.08827	2.05253	0.0718143	9.38361e-09
WID:186449 || IMAGE:898198 || MAP:6q21 || CD164 || CD164 antigen, sialomucin ||	-0.0939714	-0.566855	0.566656	0.105169	9.40137e-09
WID:277269 || IMAGE:460395 || MAP:5q31.2 || C5orf14 || chromosome 5 open reading frame 14 ||	0.160414	0.5978	-0.0772184	0.028446	9.42931e-09
WID:277656 || IMAGE:146640 || MAP:6p12.2 || LRRC1 || leucine rich repeat containing 1 ||	1.2261	0.784955	1.55714	0.0107271	9.48926e-09
WID:186295 || IMAGE:740027 || MAP:1q42.1 || TSNAX || translin-associated factor X ||	-0.224071	0.160129	-0.218628	0.0086375	9.52601e-09
WID:276693 || IMAGE:155542 || MAP:12q24.31 || VPS33A || vacuolar protein sorting 33A (yeast) ||	0.0295786	0.140157	-0.282521	0.534295	9.71235e-09
WID:275784 || IMAGE:272951 || MAP:12q24 || CIT || citron (rho-interacting, serine/threonine kinase 21) ||	0.557721	0.442814	-0.0868354	0.560064	9.8214e-09
WID:275917 || IMAGE:288948 || MAP:17q21.1 || LOC117584 || fring ||	-0.508786	-2.10834	-0.46033	2.09464e-05	9.87268e-09
WID:282100 || IMAGE:2464833 || MAP:Xq25-q26 || OCRL || oculocerebrorenal syndrome of Lowe ||	1.32553	0.802862	1.39789	0.0160458	9.94201e-09
WID:189016 || IMAGE:625764 || MAP:10q23.33 || SEC15L1 || SEC15-like 1 (S. cerevisiae) ||	-0.151371	-0.32467	0.154921	0.297636	9.94732e-09
WID:277356 || IMAGE:471826 || MAP:4q28 || SET7 || SET domain-containing protein 7 ||	0.551214	0.129239	0.788877	0.0787219	1.01717e-08
WID:187125 || IMAGE:214982 || MAP:22q13.1 || CDC42EP1 || CDC42 effector protein (Rho GTPase binding) 1 ||	0.605129	-0.0842532	0.460319	0.000368138	1.04179e-08
WID:186767 || IMAGE:786607 || MAP:Xq22.1 || TCEAL1 || transcription elongation factor A (SII)-like 1 ||	0.556336	0.0626043	0.786119	0.0215504	1.08358e-08
WID:276096 || IMAGE:627688 || MAP:Xp22.3-p || PRPS2 || phosphoribosyl pyrophosphate synthetase 2 ||	-0.241857	-0.371649	0.605647	0.622199	1.09639e-08
WID:186537 || IMAGE:814595 || MAP:20q13.13 || PRKCBP1 || protein kinase C binding protein 1 ||	0.143514	1.09121	0.380336	1.87571e-07	1.1006e-08
WID:277718 || IMAGE:448930 || MAP: || || Unknown ||	-0.233293	-0.0567897	-0.468256	0.0768406	1.11e-08
WID:276445 || IMAGE:207803 || MAP: || || Hypothetical protein FLJ20373, clone IMAGE:5302120, mRNA ||	0.261562	0.635458	-0.170924	0.102455	1.11903e-08
WID:275877 || IMAGE:784035 || MAP:3p22.3 || UBP1 || upstream binding protein 1 (LBP-1a) ||	-0.571107	-0.471537	0.306559	0.613129	1.1237e-08
WID:280388 || IMAGE:593782 || MAP:9q21.31 || C9orf41 || chromosome 9 open reading frame 41 ||	0.7831	0.15075	0.888446	0.0357573	1.12844e-08
WID:274712 || IMAGE:2505604 || MAP:4q25 || SCYE1 || small inducible cytokine subfamily E, member 1 (endothelial monocyte-activating) ||	-0.725271	-1.09336	-0.309363	0.0620547	1.13956e-08
WID:184968 || IMAGE:855749 || MAP:12p13.31 || GRCC9 || Triosephosphate isomerase 1 ||	1.42197	0.198939	1.05	3.44149e-06	1.16878e-08
WID:188091 || IMAGE:1554523 || MAP:2q37 || UGT1A6 || UDP glycosyltransferase 1 family, polypeptide A6 ||	1.71189	-0.587959	0.450398	3.4641e-05	1.18059e-08
WID:274319 || IMAGE:1618989 || MAP:6p21.1-p || ELOVL5 || ELOVL family member 5, elongation of long chain fatty acids (FEN1/Elo2, SUR4/Elo3-like, yeast) ||	-0.540457	-0.0988206	-0.761514	0.0103882	1.18452e-08
WID:276382 || IMAGE:28705 || MAP: || || Unknown ||	0.115729	0.262116	-0.158067	0.25063	1.18782e-08
WID:277861 || IMAGE:45452 || MAP:12q12-12 || TUBA3 || tubulin, alpha 3 ||	0.372014	0.149172	0.59636	0.0941856	1.18999e-08
WID:186197 || IMAGE:531028 || MAP:12q12-q1 || PRKAG1 || 5'-AMP-activated protein kinase, gamma-1 subunit ||	-2.12556	-1.92664	-0.574042	0.603471	1.19683e-08
WID:280700 || IMAGE:897895 || MAP: || || Unknown ||	0.170771	0.0159229	0.375818	0.168688	1.19997e-08
WID:276756 || IMAGE:166530 || MAP:11q25 || MGC10485 || hypothetical protein MGC10485 ||	-0.488564	-0.79657	-0.222706	0.143502	1.2001e-08
WID:184150 || IMAGE:24085 || MAP:13q32-q3 || TPP2 || tripeptidyl peptidase II ||	-0.659279	-0.915179	-0.249192	0.0826765	1.20636e-08
WID:276904 || IMAGE:273625 || MAP:11q13.1 || MGC:13379 || HSPC244 ||	-0.237007	-0.349716	0.221921	0.321663	1.21312e-08
WID:275886 || IMAGE:898054 || MAP:5q32-q33 || MFAP3 || microfibrillar-associated protein 3 ||	1.35596	0.574558	1.04635	0.000341781	1.22529e-08
WID:185812 || IMAGE:45544 || MAP:1q21-q25 || TAGLN2 || transgelin 2 ||	-1.32771	-1.49608	-0.559792	0.66892	1.23921e-08
WID:188729 || IMAGE:340555 || MAP:14q13.2 || MBIP || MAP3K12 binding inhibitory protein 1 ||	0.01455	-0.502407	0.0560024	0.0473096	1.24507e-08
WID:186971 || IMAGE:233071 || MAP:9q13-q21 || TMEM2 || transmembrane protein 2 ||	0.128308	-0.410203	0.314379	0.00291205	1.25143e-08
WID:279664 || IMAGE:796087 || MAP:14q24-q3 || CALM1 || calmodulin 1 (phosphorylase kinase, delta) ||	-0.240343	-0.745294	-0.00708068	0.0286598	1.25719e-08
WID:280560 || IMAGE:746190 || MAP:3q29 || DKFZp761B1 || hypothetical protein DKFZp761B1514 ||	-0.897493	-1.22125	-0.295497	0.375967	1.28633e-08
WID:273671 || IMAGE:305122 || MAP:Yq11.222 || EIF1AY || eukaryotic translation initiation factor 1A, Y-linked ||	-0.951921	0.0503857	-0.57146	3.04333e-07	1.31015e-08
WID:190186 || IMAGE:824404 || MAP: || || Unknown ||	-0.402443	-0.306281	0.389019	0.561824	1.31708e-08
WID:279705 || IMAGE:375728 || MAP:16q24.3 || PCOLN3 || metallopeptidase PRSM1=KIAA0047 ||	-0.451057	-0.802849	-0.174462	0.0443665	1.32167e-08
WID:186738 || IMAGE:712341 || MAP:6q27 || RNASET2 || ribonuclease T2 ||	-0.88925	-3.05658	-1.48156	0.000169776	1.32427e-08
WID:186962 || IMAGE:233547 || MAP:4p13-p12 || SLC30A9 || solute carrier family 30 (zinc transporter), member 9 ||	0.210186	0.168816	0.584784	0.706577	1.3475e-08
WID:187873 || IMAGE:345103 || MAP:1p36.1-p || EPHB2 || EphB2=protein-tyrosine kinase ||	-0.1001	0.202915	0.763734	0.01414	1.34848e-08
WID:280209 || IMAGE:325313 || MAP:19p13.3 || C19orf26 || chromosome 19 open reading frame 26 ||	-0.458307	0.291612	-0.285477	0.000638452	1.35386e-08
WID:187359 || IMAGE:80649 || MAP:18q11.2 || ROCK1 || Rho-associated, coiled-coil containing protein kinase 1 ||	0.0245571	-0.199933	0.221527	0.290214	1.36513e-08
WID:186339 || IMAGE:251019 || MAP:16q22.1 || CDH1 || E-cadherin ||	2.54331	2.03939	3.85046	0.134107	1.38108e-08
WID:282463 || IMAGE:2580289 || MAP:7p15-p12 || ACTB || actin, beta ||	-1.99881	-2.34032	-1.47659	0.192287	1.38409e-08
WID:185779 || IMAGE:51408 || MAP:6p21.1 || DSCR1L1 || Down syndrome critical region gene 1-like 1 ||	2.30161	0.343149	1.39112	0.000213442	1.40924e-08
WID:191142 || IMAGE:2069276 || MAP:18q12.1 || DSG2 || desmoglein 2 ||	0.253308	-0.07882	0.683027	0.00707314	1.42104e-08
WID:280191 || IMAGE:267050 || MAP: || || Unknown ||	0.624986	0.644699	0.155755	0.917123	1.42811e-08
WID:274639 || IMAGE:2470840 || MAP: || || Unknown ||	1.16462	0.513533	1.4112	0.00366817	1.44163e-08
WID:184763 || IMAGE:841370 || MAP:16q21 || GOT2 || Glutamic-oxaloacetic transaminase 2, mitochondrial (aspartate aminotransferase 2) ||	0.780843	0.23091	0.788294	0.010877	1.44224e-08
WID:190089 || IMAGE:1587178 || MAP:4p16.3 || WHSC2 || Wolf-Hirschhorn syndrome candidate 2 ||	-0.141893	0.154944	-0.430304	0.015599	1.464e-08
WID:277585 || IMAGE:124737 || MAP:7p22 || CHST12 || carbohydrate (chondroitin 4) sulfotransferase 12 ||	-0.329664	-0.213824	-0.740594	0.331286	1.46782e-08
WID:187734 || IMAGE:25922 || MAP:12q13 || CACNB3 || calcium channel, voltage-dependent, beta 3 subunit ||	1.04789	0.223356	0.993521	0.00407007	1.48503e-08
WID:186245 || IMAGE:129644 || MAP:10p11.2 || ABI1 || abl-interactor 1 ||	-0.756214	-0.728235	-0.1571	0.700421	1.4868e-08
WID:187571 || IMAGE:770337 || MAP:17q23.3 || USP32 || ubiquitin specific protease 32 ||	-0.149157	-0.0580414	-0.502001	0.616914	1.49068e-08
WID:184647 || IMAGE:950445 || MAP:5q23-q31 || PPP2CA || protein phosphatase 2 (formerly 2A), catalytic subunit, alpha isoform ||	-0.204636	-0.599627	-0.0228112	0.122658	1.49759e-08
WID:278374 || IMAGE:611472 || MAP:15q14 || ZFP106 || zinc finger protein 106 homolog (mouse) ||	0.423221	0.919819	0.279445	0.00355543	1.50174e-08
WID:274611 || IMAGE:2463227 || MAP:12q23.3 || PLXNC1 || plexin C1 ||	-0.107214	0.150091	-0.306272	0.00149066	1.50204e-08
WID:189334 || IMAGE:42271 || MAP:17q25 || BAIAP2 || BAI1-associated protein 2 ||	0.0483857	0.793036	0.027672	0.00853136	1.53402e-08
WID:281433 || IMAGE:2106265 || MAP: || || Unknown ||	0.465292	0.256998	0.962676	0.167203	1.54979e-08
WID:279004 || IMAGE:1627568 || MAP: || || Unknown ||	0.569479	0.0246382	0.515276	2.10791e-06	1.55602e-08
WID:184094 || IMAGE:1474174 || MAP:16q13-q2 || MMP2 || matrix metalloproteinase 2 (gelatinase A, 72kDa gelatinase, 72kDa type IV collagenase) ||	1.99859	1.31007	2.54039	0.0183883	1.59165e-08
WID:187107 || IMAGE:215000 || MAP:3p22 || VIPR1 || vasoactive intestinal peptide receptor 1 ||	-1.05496	-1.00103	-0.159304	0.755085	1.59841e-08
WID:279683 || IMAGE:731129 || MAP:7p22 || ICA1 || islet cell autoantigen 1, 69kDa ||	0.129908	0.17857	0.872811	0.593828	1.60431e-08
WID:188180 || IMAGE:2271937 || MAP:4q31.1 || GALNT7 || UDP-N-acetyl-alpha-D-galactosamine:polypeptide N-acetylgalactosaminyltransferase 7 (GalNAc-T7) ||	-0.65025	-0.218237	0.426411	0.0107523	1.60988e-08
WID:188126 || IMAGE:1894768 || MAP:6q27 || FGFR1OP || FGFR1 oncogene partner ||	0.887036	0.0529957	0.556987	0.000745104	1.62584e-08
WID:186487 || IMAGE:726147 || MAP:17p11.2 || MAP2K4 || mitogen-activated protein kinase kinase 4=MEK4=MKK4=sek1=JNK activating kinase 1 ||	-0.0535571	-0.390157	0.231435	0.155086	1.63749e-08
WID:190043 || IMAGE:743743 || MAP:9q31 || IKBKAP || inhibitor of kappa light polypeptide gene enhancer in B-cells, kinase complex-associated protein ||	0.1968	0.533456	-0.38173	0.248287	1.65189e-08
WID:273599 || IMAGE:795758 || MAP:16q24.1 || DKFZP434B0 || hypothetical protein DKFZp434B044 ||	-0.884857	-1.51556	-0.2392	0.0129762	1.65268e-08
WID:282274 || IMAGE:2542937 || MAP:4q32-q34 || SC4MOL || sterol-C4-methyl oxidase-like ||	-0.244871	-0.254733	0.342281	0.95421	1.65402e-08
WID:273623 || IMAGE:278729 || MAP:4 || || Transcribed sequence with weak similarity to protein sp:P08547 (H.sapiens) LIN1_HUMAN LINE-1 REVERSE TRANSCRIPTASE HOMOLOG ||	0.276864	0.510388	0.0962517	0.0154535	1.66817e-08
WID:190026 || IMAGE:415287 || MAP:X || || CDNA FLJ41813 fis, clone NT2RI2011450 ||	-0.653036	-0.420028	-0.865106	0.0166993	1.69744e-08
WID:185293 || IMAGE:795321 || MAP:15q26.1 || MAN2A2 || mannosidase, alpha, class 2A, member 2 ||	-0.654064	-0.337622	-1.05327	0.154006	1.71975e-08
WID:185903 || IMAGE:811843 || MAP:12q13 || RAB5B || RAB5B, member RAS oncogene family ||	0.9518	0.0836623	0.8317	0.00018451	1.72496e-08
WID:280713 || IMAGE:190385 || MAP: || || Unknown ||	0.0614	-0.0298443	0.452733	0.295881	1.73534e-08
WID:275596 || IMAGE:429446 || MAP:16p11.2 || SRCAP || Snf2-related CBP activator protein ||	0.564536	-0.0752057	0.531594	0.0511014	1.73935e-08
WID:185314 || IMAGE:823982 || MAP:6p21.3 || TRIM26 || zinc finger protein 173=acid finger protein ||	-0.0867071	-0.921289	-0.250457	0.00511603	1.75502e-08
WID:187587 || IMAGE:741958 || MAP:3q22.1 || SRPRB || signal recognition particle receptor, B subunit ||	0.0407357	-0.0358642	0.417751	0.667206	1.77247e-08
WID:274675 || IMAGE:2494439 || MAP:1p13.3-p || WARS2 || tryptophanyl tRNA synthetase 2 (mitochondrial) ||	0.610614	0.186991	0.764151	0.00832893	1.77845e-08
WID:278838 || IMAGE:1533710 || MAP:3p14.3 || SLC25A26 || solute carrier family 25 (mitochondrial carrier; phosphate carrier), member 26 ||	0.191	0.0249629	0.567767	0.216998	1.78116e-08
WID:190067 || IMAGE:1468558 || MAP:6q24.1 || STX11 || syntaxin 11 ||	-0.140364	-0.716329	0.20866	0.11752	1.78803e-08
WID:282076 || IMAGE:2373706 || MAP: || || Unknown ||	0.394154	0.929178	0.140854	0.000288827	1.79986e-08
WID:277608 || IMAGE:234325 || MAP:13q34 || CUL4A || cullin 4A ||	-0.517757	-0.156617	-0.733023	0.0297639	1.83643e-08
WID:280184 || IMAGE:809904 || MAP: || || Unknown ||	0.0326786	0.462303	-0.141658	0.0118376	1.86182e-08
WID:274415 || IMAGE:26442 || MAP:1p36.1 || EXTL1 || exostoses (multiple)-like 1 ||	-0.430443	0.6559	-0.358971	0.000271719	1.87045e-08
WID:184252 || IMAGE:742082 || MAP:20q13.31 || PCK1 || phosphoenolpyruvate carboxykinase 1 (soluble) ||	1.25791	0.436601	1.45212	0.0209554	1.88079e-08
WID:191402 || IMAGE:2576914 || MAP:1p33-p32 || AKR1A1 || aldo-keto reductase family 1, member A1 (aldehyde reductase) ||	0.40505	-0.245213	0.566914	0.03312	1.89135e-08
WID:273546 || IMAGE:233274 || MAP:1q42.12 || KIAA0483 || KIAA0483 protein ||	-0.0704214	-0.580541	0.0637686	0.0691839	1.89384e-08
WID:281630 || IMAGE:2306953 || MAP:8q13.3 || LY96 || lymphocyte antigen 96 ||	-1.19204	-0.416514	-1.20775	0.00248656	1.92978e-08
WID:184525 || IMAGE:813651 || MAP:3p21.1 || ALAS1 || aminolevulinate, delta-, synthase 1 ||	0.5541	0.0305145	0.746719	0.00477542	1.93304e-08
WID:280020 || IMAGE:898001 || MAP: || || Unknown ||	0.818579	0.0878443	0.67585	9.16583e-06	1.94333e-08
WID:187334 || IMAGE:23012 || MAP:1q24 || BLZF1 || basic leucine zipper nuclear factor 1 (JEM-1) ||	0.334408	0.0996286	0.626578	0.348051	2.00487e-08
WID:187524 || IMAGE:773137 || MAP:13q31.2- || STK24 || Ste20-like kinase 3 (mst-3) ||	-1.19791	-1.14116	-0.50556	0.76737	2.03078e-08
WID:187441 || IMAGE:430968 || MAP:6 || || Transcribed sequence with moderate similarity to protein ref:NP_005012.1 (H.sapiens) ectonucleotide pyrophosphatase/phosphodiesterase 3; phosphodiesterase I/nucleotide pyrophosphatase 3; phosphodiesterase-I beta; gp130RB13-6; bovine intestinal phosphodie ||	2.40031	-0.265249	0.323463	9.14968e-05	2.07625e-08
WID:185522 || IMAGE:431397 || MAP:18q12.1 || GALNT1 || UDP-N-acetyl-alpha-D-galactosamine:polypeptide N-acetylgalactosaminyltransferase 1 (GalNAc-T1) ||	-1.31984	-0.513451	0.4342	0.0033962	2.08531e-08
WID:184907 || IMAGE:505573 || MAP:14q21-q2 || PYGL || phosphorylase, glycogen; liver (Hers disease, glycogen storage disease type VI) ||	-0.710514	0.48545	-0.485544	6.88454e-05	2.10514e-08
WID:185385 || IMAGE:814266 || MAP:1p36.33- || PRKCZ || PKC zeta=Protein kinase C, zeta ||	0.512421	0.244889	0.781193	0.0048493	2.15263e-08
WID:184383 || IMAGE:823859 || MAP:13q11-q1 || GJB2 || gap junction protein, beta 2, 26kDa (connexin 26) ||	1.26049	0.816849	2.22138	0.331229	2.17477e-08
WID:274893 || IMAGE:132848 || MAP:14q11.2 || FLJ10357 || hypothetical protein FLJ10357 ||	0.12075	0.253656	-0.438298	0.40936	2.17883e-08
WID:186612 || IMAGE:810703 || MAP:8p11.21 || GOLGA7 || golgi autoantigen, golgin subfamily a, 7 ||	0.548464	0.402279	1.04533	0.39739	2.19461e-08
WID:188886 || IMAGE:504673 || MAP:2p13 || DOK1 || docking protein 1, 62kDa (downstream of tyrosine kinase 1) ||	-1.2096	-0.397787	-0.940392	0.000167299	2.19598e-08
WID:281880 || IMAGE:2104334 || MAP:6 || || Transcribed sequences ||	0.820479	0.304205	-0.393957	0.0267658	2.211e-08
WID:188451 || IMAGE:320903 || MAP: || || IL-3 receptor alpha chain ||	0.0557571	0.176397	-0.19894	0.307191	2.21193e-08
WID:273712 || IMAGE:260768 || MAP:7p15-p13 || RALA || v-ral simian leukemia viral oncogene homolog A (ras related) ||	0.169343	0.0360754	0.870947	0.572783	2.21482e-08
WID:277491 || IMAGE:51011 || MAP:4q31.3-q || GUCY1A3 || guanylate cyclase 1, soluble, alpha 3 ||	1.0633	0.0317449	0.583679	0.001419	2.23966e-08
WID:186324 || IMAGE:365060 || MAP:15q21.3- || RAB11A || RAB11A, member RAS oncogene family ||	-0.543593	-0.299827	0.30849	0.0750158	2.24423e-08
WID:275682 || IMAGE:377491 || MAP: || || Unknown ||	0.191086	0.525997	0.0239232	0.0325704	2.25733e-08
WID:279798 || IMAGE:796599 || MAP:13q31.2- || STK24 || serine/threonine kinase 24 (STE20 homolog, yeast) ||	-0.360264	-1.04561	-0.0103045	0.0157834	2.26489e-08
WID:189159 || IMAGE:838761 || MAP:19p12 || GDF1 || growth differentiation factor 1 ||	0.191757	0.794266	0.145882	9.3401e-05	2.31059e-08
WID:279709 || IMAGE:727904 || MAP:14q23.1 || PPP2R5E || protein phosphatase 2, regulatory subunit B (B56), epsilon isoform ||	-1.98775	-0.946503	-0.287536	0.25183	2.31172e-08
WID:184726 || IMAGE:427812 || MAP:19p13.3- || INSR || insulin receptor ||	1.61582	-0.0957029	1.14013	6.23126e-05	2.31633e-08
WID:185518 || IMAGE:1405689 || MAP:11q13-q1 || PAK1 || p21/Cdc42/Rac1-activated kinase 1 (STE20 homolog, yeast) ||	-1.51967	-1.18371	-0.417586	0.311073	2.32166e-08
WID:282529 || P38436 || MAP: || || caspase recruitment domain protein 14 ||	-1.01405	-0.38882	-1.10122	0.00203347	2.32862e-08
WID:278826 || IMAGE:1520852 || MAP:5q33.2 || FLJ11526 || hypothetical protein FLJ11526 ||	0.187593	-0.0991309	0.506204	0.121404	2.33033e-08
WID:281612 || IMAGE:2303538 || MAP:11p15.4 || EIF3S5 || eukaryotic translation initiation factor 3, subunit 5 epsilon, 47kDa ||	-1.18104	-0.201051	-0.98028	0.000635593	2.3434e-08
WID:188919 || IMAGE:841685 || MAP:4q25 || PPA2 || inorganic pyrophosphatase 2 ||	-0.180357	-0.11337	0.431143	0.739194	2.39505e-08
WID:276324 || IMAGE:788309 || MAP:19q12 || C19orf2 || chromosome 19 open reading frame 2 ||	-0.1736	-0.71849	0.125176	0.00242478	2.42295e-08
WID:191027 || IMAGE:2461050 || MAP:22q13.1 || LGALS1 || lectin, galactoside-binding, soluble, 1 (galectin 1) ||	-0.539736	0.638273	-0.384349	0.000150327	2.43403e-08
WID:279843 || IMAGE:1486013 || MAP:9q21 || IARS || isoleucine-tRNA synthetase ||	0.57465	0.266538	0.8778	0.210233	2.47015e-08
WID:279737 || IMAGE:587916 || MAP:16q13 || KIAA1007 || KIAA1007 protein ||	0.117886	-0.106857	0.445934	0.166729	2.51518e-08
WID:273567 || IMAGE:240208 || MAP: || || Unknown ||	-0.0388214	-0.123484	0.51759	0.533247	2.57129e-08
WID:278187 || IMAGE:179199 || MAP:5q33.2 || GEMIN5 || gem (nuclear organelle) associated protein 5 ||	0.157177	0.317748	-0.12258	0.111385	2.58303e-08
WID:276807 || IMAGE:266263 || MAP:3 || || CDNA FLJ31683 fis, clone NT2RI2005353 ||	0.168771	0.868477	0.13388	0.00104038	2.58419e-08
WID:276487 || IMAGE:230236 || MAP: || || Unknown ||	0.692562	0.417298	-0.0982365	0.246303	2.6128e-08
WID:186520 || IMAGE:813266 || MAP:Xq26 || FHL1 || four and a half LIM domains 1 ||	0.721893	-1.14943	0.351116	0.00636856	2.62214e-08
WID:279473 || IMAGE:1635970 || MAP:8p23.1 || MFHAS1 || malignant fibrous histiocytoma amplified sequence 1 ||	0.000292857	-0.0281239	0.636634	0.873391	2.66067e-08
WID:184491 || IMAGE:243816 || MAP:7q11.2 || CD36 || CD36 ||	2.24299	0.0456382	0.841964	6.7995e-05	2.6751e-08
WID:185480 || IMAGE:1412245 || MAP:7q32 || CPA2 || carboxypeptidase A2 (pancreatic) ||	-0.232207	0.307407	-0.304958	3.38077e-05	2.67989e-08
WID:276251 || IMAGE:785795 || MAP:6q25.1 || C6orf211 || chromosome 6 open reading frame 211 ||	0.0169643	-0.449762	0.268301	0.0143753	2.68818e-08
WID:184630 || IMAGE:740554 || MAP:11q23 || RDX || radixin ||	0.745321	0.60669	-0.107599	0.541623	2.71066e-08
WID:282014 || IMAGE:2314027 || MAP:3q27.1 || MFN1 || mitofusin 1 ||	0.0913786	0.0747382	0.66417	0.902896	2.71496e-08
WID:278712 || IMAGE:1455745 || MAP:9 || ZDHHC9 || zinc finger, DHHC domain containing 9 ||	1.42226	0.290357	1.00281	0.00356841	2.72032e-08
WID:275118 || IMAGE:214331 || MAP:1 || || Transcribed sequences ||	-1.21093	-0.485314	-1.21332	0.000403488	2.7276e-08
WID:185361 || IMAGE:141972 || MAP:11q23.3 || ITM1 || integral membrane protein 1 ||	1.01044	0.34668	1.15356	0.000782419	2.75287e-08
WID:187379 || IMAGE:141815 || MAP:20p12.1- || JAG1 || Jagged 1 (HJ1)=Notch1 ligand ||	2.00076	0.447608	1.59316	5.74409e-05	2.80315e-08
WID:188412 || IMAGE:753987 || MAP:13q11 || ADPRTL1 || ADP-ribosyltransferase (NAD+; poly (ADP-ribose) polymerase)-like 1 ||	0.07625	-0.598576	0.272722	0.0127861	2.81359e-08
WID:277422 || IMAGE:39933 || MAP:15q26.1 || SV2B || synaptic vesicle glycoprotein 2B ||	-0.375829	-0.107752	-0.566857	0.0649756	2.82708e-08
WID:281265 || IMAGE:2028876 || MAP: || || Unknown ||	-1.58359	-2.80483	-1.32238	0.00131384	2.83495e-08
WID:185915 || IMAGE:809892 || MAP:3p21.3 || SEMA3B || sema domain, immunoglobulin domain (Ig), short basic domain, secreted, (semaphorin) 3B ||	-1.39805	-0.265137	-0.887108	4.92321e-05	2.92907e-08
WID:277918 || IMAGE:126674 || MAP:5 || || Transcribed sequences ||	1.49075	0.914353	0.151003	0.0299103	2.93339e-08
WID:188420 || IMAGE:134270 || MAP: || || Unknown ||	0.0313429	-0.106521	0.321405	0.41579	2.93581e-08
WID:185913 || IMAGE:823590 || MAP:17q25.3 || SIAT7B || sialyltransferase 7 ((alpha-N-acetylneuraminyl-2,3-beta-galactosyl-1,3)-N-acetyl galactosaminide alpha-2,6-sialyltransferase) B ||	-0.368007	1.45585	0.206552	7.72574e-07	3.03484e-08
WID:186025 || IMAGE:40887 || MAP:7p22 || LFNG || lunatic fringe homolog (Drosophila) ||	-1.70981	-0.0509671	-1.07881	7.50177e-07	3.03855e-08
WID:281289 || IMAGE:1486533 || MAP:17q12-q2 || KRT16 || keratin 16 (focal non-epidermolytic palmoplantar keratoderma) ||	0.218569	-0.000430882	0.977818	0.60029	3.03974e-08
WID:280784 || IMAGE:1912578 || MAP:20q13.11 || PTGIS || prostaglandin I2 (prostacyclin) synthase ||	1.21117	0.722528	1.64534	0.065485	3.04593e-08
WID:279445 || IMAGE:1635302 || MAP:2q11-q13 || EDAR || ectodysplasin 1, anhidrotic receptor ||	-0.484292	-0.355824	0.531391	0.522894	3.0613e-08
WID:184767 || IMAGE:28218 || MAP:5q31.1-q || GABRG2 || gamma-aminobutyric acid (GABA) A receptor, gamma 2 ||	0.0294071	-0.126487	0.273511	0.0594006	3.06761e-08
WID:275026 || IMAGE:260619 || MAP:13q12.2 || USP12 || ubiquitin specific protease 12 ||	-0.5968	-0.67816	-0.00845904	0.744927	3.08448e-08
WID:275798 || IMAGE:342712 || MAP:1pter-p2 || KIAA0494 || KIAA0494 gene product ||	-0.86715	-1.46326	-0.443526	0.0572895	3.1097e-08
WID:191449 || IMAGE:24145 || MAP:1p34.2 || CAP1 || CAP, adenylate cyclase-associated protein 1 (yeast) ||	-1.03696	-1.433	-0.46126	0.0134461	3.12485e-08
WID:274271 || IMAGE:1521859 || MAP:4q21.1 || ASAHL || N-acylsphingosine amidohydrolase (acid ceramidase)-like ||	-1.29239	-1.06901	-0.346087	0.154242	3.12572e-08
WID:280617 || IMAGE:897961 || MAP:12q14 || RAP1B || RAP1B, member of RAS oncogene family ||	-1.63561	-2.11674	-1.25616	0.0388294	3.15363e-08
WID:188823 || IMAGE:502142 || MAP:4q34.1 || SAP30 || sin3-associated polypeptide, 30kDa ||	-0.49805	-0.04713	-0.919104	0.161101	3.20279e-08
WID:275925 || IMAGE:838446 || MAP:2q31.1 || CYBRD1 || cytochrome b reductase 1 ||	-0.35475	-0.92965	0.302099	0.0332971	3.2592e-08
WID:276554 || IMAGE:136528 || MAP:5p12 || FLJ21657 || hypothetical protein FLJ21657 ||	0.339931	0.429874	-0.173223	0.60348	3.26713e-08
WID:187768 || IMAGE:838149 || MAP:11p12-q1 || API5 || apoptosis inhibitor 5 ||	0.230221	-0.0969729	0.354698	0.114625	3.31593e-08
WID:189288 || IMAGE:753400 || MAP:3q27.1 || BAF53A || BAF53 ||	-0.0684571	0.313769	0.978954	0.0179865	3.325e-08
WID:282060 || IMAGE:2350947 || MAP: || || Unknown ||	0.890317	-0.067824	1.48696	0.00287557	3.38179e-08
WID:276949 || IMAGE:258404 || MAP:12 || || Transcribed sequences ||	0.0543143	0.877995	-0.0995764	0.000305037	3.38653e-08
WID:280787 || IMAGE:1916575 || MAP:22q13.31 || BIK || BCL2-interacting killer (apoptosis-inducing) ||	-0.0595154	-0.0143855	0.732569	0.792807	3.41959e-08
WID:273853 || IMAGE:241705 || MAP:14q21-q2 || PYGL || phosphorylase, glycogen; liver (Hers disease, glycogen storage disease type VI) ||	-1.11187	0.561813	-0.707615	0.000127578	3.50268e-08
WID:279623 || IMAGE:788263 || MAP:14 || || Transcribed sequences ||	2.75888	0.958604	2.28315	0.000474775	3.54136e-08
WID:280382 || IMAGE:950459 || MAP:5q13 || SMA5 || SMA5 ||	0.72625	1.10355	0.390213	0.0687166	3.58005e-08
WID:282495 || P49035 || MAP: || CTGF || connective tissue growth factor ||	4.40745	3.43872	4.60808	0.00426909	3.63676e-08
WID:187852 || IMAGE:784253 || MAP:22q13.2 || SLC25A17 || solute carrier family 25 (mitochondrial carrier; peroxisomal membrane protein, 34kDa), member 17 ||	0.742371	0.104089	0.677901	0.00664947	3.6808e-08
WID:278662 || IMAGE:1420652 || MAP:19q13.33 || NAPA || N-ethylmaleimide-sensitive factor attachment protein, alpha ||	-0.650729	0.0225729	-0.782648	0.000404606	3.68147e-08
WID:276454 || IMAGE:208487 || MAP:17 || || Transcribed sequences ||	0.254238	0.763373	-0.249588	0.00728413	3.68539e-08
WID:274273 || IMAGE:1526133 || MAP: || || Unknown ||	-0.756608	0.977886	0.123385	2.491e-12	3.78029e-08
WID:275402 || IMAGE:302120 || MAP:16 || || CDNA FLJ45930 fis, clone PLACE7000707 ||	-0.113885	0.325994	-0.185834	0.00497953	3.81588e-08
WID:274239 || IMAGE:1470474 || MAP:15q13 || HERC2 || hect domain and RLD 2 ||	-0.169236	0.4493	0.104853	2.75359e-06	3.82216e-08
WID:186066 || IMAGE:810934 || MAP:7q11.23 || ELN || elastin (supravalvular aortic stenosis, Williams-Beuren syndrome) ||	0.855164	0.195803	0.820447	0.028628	3.83489e-08
WID:274278 || IMAGE:1541850 || MAP:17q23 || TBX2 || T-box 2 ||	1.23719	1.11174	0.313957	0.669378	3.89739e-08
WID:189052 || IMAGE:843046 || MAP:19p13.3 || MKNK2 || MAP kinase-interacting serine/threonine kinase 2 ||	-0.944529	-1.095	-0.458048	0.343306	3.91281e-08
WID:188761 || IMAGE:810901 || MAP:10q11.2 || TMEM23 || transmembrane protein 23 ||	-0.111071	-0.652435	-0.0249143	0.00638199	3.92477e-08
WID:186454 || IMAGE:897952 || MAP:1p13 || PSMA5 || proteasome (prosome, macropain) subunit, alpha type, 5 ||	-0.158857	0.101925	0.778934	0.130352	3.92985e-08
WID:281604 || IMAGE:2298441 || MAP:1q43 || GGPS1 || geranylgeranyl diphosphate synthase 1 ||	0.217662	0.0470955	0.614535	0.330808	3.93064e-08
WID:191088 || IMAGE:2504913 || MAP:1p31-p22 || CLCA1 || chloride channel, calcium activated, family member 1 ||	0.00732857	-0.168106	1.35914	0.0598573	3.94475e-08
WID:189464 || IMAGE:294273 || MAP:12q24.33 || PXMP2 || peroxisomal membrane protein 2, 22kDa ||	1.19616	0.236797	0.927511	0.00165309	3.95344e-08
WID:190069 || IMAGE:1470131 || MAP:2q14 || TFCP2L1 || transcription factor CP2-like 1 ||	0.557529	-0.0767985	0.568821	0.0417256	3.96774e-08
WID:185446 || IMAGE:1476181 || MAP:18p11.32 || CETN1 || centrin, EF-hand protein, 1 ||	-1.60176	-1.98875	-1.20294	0.119072	3.97916e-08
WID:188411 || IMAGE:40365 || MAP:3p21.31 || SCAP || SREBP CLEAVAGE-ACTIVATING PROTEIN ||	-0.00799286	-0.24207	0.189937	0.213564	4.00249e-08
WID:281172 || IMAGE:1899338 || MAP:1p13 || MAN1A2 || mannosidase, alpha, class 1A, member 2 ||	1.08875	0.613925	1.29388	0.0289373	4.03433e-08
WID:184582 || IMAGE:841149 || MAP:3p22 || TGFBR2 || Transforming growth factor, beta receptor II (70-80kD) ||	0.61385	-0.2252	0.665453	0.00420955	4.0605e-08
WID:276053 || IMAGE:784050 || MAP: || || Unknown ||	0.0259071	0.552419	0.166406	0.000773048	4.0725e-08
WID:184932 || IMAGE:324437 || MAP:4q21 || CXCL1 || GRO1=GRO alpha=melanoma growth stimulatory activity (MGSA)=chemokine ||	-0.348943	-0.609548	0.909745	0.568052	4.08233e-08
WID:190042 || IMAGE:624372 || MAP:3q12.2 || SIAT10 || sialyltransferase 10 (alpha-2,3-sialyltransferase VI) ||	0.158757	0.799193	0.133607	0.00100688	4.08712e-08
WID:277321 || IMAGE:462079 || MAP:6 || || Transcribed sequence with weak similarity to protein ref:NP_062553.1 (H.sapiens) hypothetical protein FLJ11267 [Homo sapiens] ||	0.192636	0.19617	-0.197227	0.970224	4.0901e-08
WID:280336 || IMAGE:729509 || MAP:Xq28 || VBP1 || Prefoldin subunit 3=chaperone that delivers unfolded proteins to cytosolic chaperonin=VHL binding protein-1 ||	0.131321	-0.512479	0.286954	0.0264809	4.12771e-08
WID:281497 || IMAGE:2151705 || MAP:7q36 || HLXB9 || homeo box HB9 ||	0.135977	0.211521	0.975298	0.598413	4.15282e-08
WID:281135 || IMAGE:1871789 || MAP: || || Unknown ||	0.940321	0.0252143	0.848429	0.0111686	4.15547e-08
WID:190795 || IMAGE:85180 || MAP:7q21.1 || CYP3A4 || cytochrome P450, family 3, subfamily A, polypeptide 4 ||	0.925693	0.105222	0.898873	4.82971e-06	4.214e-08
WID:278113 || IMAGE:149539 || MAP:12p13 || DUSP16 || dual specificity phosphatase 16 ||	-0.242677	-0.195263	0.320915	0.784403	4.22994e-08
WID:277261 || IMAGE:460002 || MAP:2q24.2 || GALNT5 || UDP-N-acetyl-alpha-D-galactosamine:polypeptide N-acetylgalactosaminyltransferase 5 (GalNAc-T5) ||	0.217545	0.189115	1.15023	0.848896	4.24114e-08
WID:184878 || IMAGE:244147 || MAP:18q22.3 || SDCCAG33 || serologically defined colon cancer antigen 33 ||	2.65809	0.845546	1.96238	5.41642e-06	4.24615e-08
WID:189206 || IMAGE:502603 || MAP:6p11 || RAB23 || RAB23, member RAS oncogene family ||	1.52429	1.29632	2.32571	0.20927	4.30929e-08
WID:276780 || IMAGE:192593 || MAP:21q22.3 || C21orf97 || chromosome 21 open reading frame 97 ||	0.258286	0.560275	0.106725	0.0106231	4.41975e-08
WID:191372 || IMAGE:2551144 || MAP:18p11.31 || MRCL3 || myosin regulatory light chain MRCL3 ||	-1.95698	-1.9269	-0.984431	0.872224	4.42389e-08
WID:281782 || IMAGE:2009779 || MAP:17p13.3 || RABEP1 || rabaptin, RAB GTPase binding effector protein 1 ||	-0.304538	0.0741485	-0.373364	0.00705566	4.4525e-08
WID:277481 || IMAGE:50483 || MAP:14q32.1 || FBLN5 || fibulin 5 ||	1.31481	0.451236	1.26344	0.0170406	4.50698e-08
WID:277596 || IMAGE:233538 || MAP:1q44 || BIA2 || BIA2 ||	-2.99801	-1.75171	-2.96075	5.28018e-06	4.60002e-08
WID:279945 || IMAGE:1584623 || MAP:6q21 || CCNC || cyclin C ||	-0.135479	0.118094	0.767456	0.0556398	4.60136e-08
WID:187183 || IMAGE:868368 || MAP:Xq21.3-q || TMSB4X || thymosin, beta 4, X-linked ||	-1.9974	-2.2438	-1.35272	0.259602	4.61766e-08
WID:186467 || IMAGE:774751 || MAP:15q || NEDD4 || neural precursor cell expressed, developmentally down-regulated 4 ||	0.428621	0.0408397	0.498882	0.00917834	4.65187e-08
WID:277805 || IMAGE:1035759 || MAP:7q32 || TSGA14 || testis specific, 14 ||	-0.199193	0.925521	0.282729	5.55988e-06	4.65451e-08
WID:274929 || IMAGE:134829 || MAP:4p14 || FLJ14001 || hypothetical protein FLJ14001 ||	1.26026	0.386661	1.1111	0.00121162	4.81381e-08
WID:275714 || IMAGE:278687 || MAP:3q23 || COPB2 || coatomer protein complex, subunit beta 2 (beta prime) ||	0.566571	0.28593	0.912345	0.180167	4.81611e-08
WID:190253 || IMAGE:1618987 || MAP:15q26 || RLBP1 || retinaldehyde binding protein 1 ||	-0.2271	0.167423	-0.578281	0.00413065	4.82043e-08
WID:275249 || IMAGE:243546 || MAP:9p22 || KIAA1354 || KIAA1354 protein ||	1.11821	0.769064	1.56352	0.184091	4.83353e-08
WID:281144 || IMAGE:1876207 || MAP:19p13.3 || PRTN3 || proteinase 3 (serine proteinase, neutrophil, Wegener granulomatosis autoantigen) ||	-0.376936	0.0757119	-0.355444	0.000366976	4.85494e-08
WID:185920 || IMAGE:187147 || MAP:20 || RIN2 || Ras and Rab interactor 2 ||	0.49445	-0.312931	0.131271	3.22953e-07	4.89516e-08
WID:188178 || IMAGE:2249731 || MAP: || || Unknown ||	-0.268346	0.121013	-0.261769	0.000171002	4.93767e-08
WID:279022 || IMAGE:1631634 || MAP:9q34.11 || ARPC5L || actin related protein 2/3 complex, subunit 5-like ||	-1.67582	-1.10829	-0.430153	0.000338006	5.13038e-08
WID:189070 || IMAGE:589617 || MAP:10q11.2- || UBE2D1 || ubiquitin-conjugating enzyme E2D 1 (UBC4/5 homolog, yeast) ||	-1.93999	-2.00725	-1.26139	0.709804	5.16567e-08
WID:275946 || IMAGE:260628 || MAP:5q23.1 || TIRP || TRIF-related adaptor molecule ||	0.121593	-0.149514	0.368718	0.091784	5.1861e-08
WID:186364 || IMAGE:112629 || MAP:6q22 || MAN1A1 || mannosidase, alpha, class 1A, member 1 ||	-0.282664	-1.15083	-0.202384	8.0891e-06	5.21181e-08
WID:187681 || IMAGE:845519 || MAP:10q22-q2 || ATP5C1 || ATP synthase, H+ transporting, mitochondrial F1 complex, gamma polypeptide 1 ||	-0.207671	-0.479399	0.32666	0.180906	5.3229e-08
WID:278881 || IMAGE:1564976 || MAP: || || Unknown ||	0.0650429	0.410034	-0.0886671	0.0180074	5.32773e-08
WID:273529 || IMAGE:241070 || MAP:1p22 || EVI5 || ecotropic viral integration site 5 ||	-0.0370929	0.52881	-0.183778	0.00033539	5.3562e-08
WID:281844 || IMAGE:2049072 || MAP:21q21.3 || ADAMTS5 || a disintegrin-like and metalloprotease (reprolysin type) with thrombospondin type 1 motif, 5 (aggrecanase-2) ||	-0.248957	-0.520419	-1.14678	0.0854963	5.38201e-08
WID:186422 || IMAGE:782800 || MAP:19q12-q1 || UQCRFS1 || ubiquinol-cytochrome c reductase, Rieske iron-sulfur polypeptide 1 ||	-0.38915	-0.749184	0.0825449	0.312675	5.52775e-08
WID:279870 || IMAGE:824404 || MAP: || || Unknown ||	-0.427764	-0.302289	0.452664	0.524592	5.59628e-08
WID:282411 || IMAGE:2571694 || MAP:15q24-q2 || PSTPIP1 || proline-serine-threonine phosphatase interacting protein 1 ||	-0.892736	-0.561078	-1.20367	0.0477069	5.60214e-08
WID:185459 || IMAGE:1456900 || MAP:16q24.3 || DPEP1 || dipeptidase 1 (renal) ||	-0.162814	-0.171475	0.515622	0.958216	5.67347e-08
WID:191248 || IMAGE:2210984 || MAP:17q21 || NBR2 || neighbor of BRCA1 gene 2 ||	0.456793	-0.478776	-0.0384257	3.80599e-09	5.70195e-08
WID:277116 || IMAGE:290110 || MAP:13q14.3 || KPNA3 || karyopherin alpha 3 (importin alpha 4) ||	-0.997936	-0.993711	-0.114934	0.984437	5.71938e-08
WID:190624 || IMAGE:2017352 || MAP:5q35.2-q || B4GALT7 || xylosylprotein beta 1,4-galactosyltransferase, polypeptide 7 (galactosyltransferase I) ||	-0.187571	0.244574	-0.142177	0.00693675	5.73915e-08
WID:278966 || IMAGE:1605426 || MAP:4q12 || FLJ13352 || hypothetical protein FLJ13352 ||	0.490214	-0.288841	1.11514	0.0358076	5.74114e-08
WID:186320 || IMAGE:137794 || MAP:3p22 || ACVR2B || activin A receptor, type IIB ||	0.603707	0.887832	0.131467	0.0801725	5.75329e-08
WID:187680 || IMAGE:487373 || MAP:17q21.33 || ATP5G1 || ATP synthase, H+ transporting, mitochondrial F0 complex, subunit c (subunit 9), isoform 1 ||	0.211693	-0.246987	0.390466	0.031621	5.76637e-08
WID:280574 || IMAGE:814673 || MAP:6q22.31 || ASF1A || ASF1 anti-silencing function 1 homolog A (S. cerevisiae) ||	-0.560993	-0.460251	0.0317759	0.603135	5.81643e-08
WID:189545 || IMAGE:432075 || MAP:11p15.5 || TSSC4 || tumor suppressing subtransferable candidate 4 ||	-0.749207	-0.280281	-0.739519	0.000912107	5.8637e-08
WID:184009 || IMAGE:1492412 || MAP:19p13.1- || UBA52 || ubiquitin A-52 residue ribosomal protein fusion product 1 ||	-1.3502	-1.93752	-0.927512	0.0335426	5.88329e-08
WID:282068 || IMAGE:2365853 || MAP:12q23-q2 || RASAL1 || RAS protein activator like 1 (GAP1 like) ||	1.75373	0.0901511	1.26047	0.00128472	5.95114e-08
WID:279440 || IMAGE:1635186 || MAP:1p36.13 || TD-60 || RCC1-like ||	-0.0420429	0.256888	-0.0638071	0.045037	6.00231e-08
WID:281452 || IMAGE:2109825 || MAP: || || Unknown ||	-0.183829	-0.236081	0.373318	0.724016	6.02247e-08
WID:184665 || IMAGE:503097 || MAP:Xp22.3-p || PRPS2 || phosphoribosyl pyrophosphate synthetase 2 ||	-0.282836	-0.505343	0.565701	0.444104	6.10721e-08
WID:184857 || IMAGE:760148 || MAP:1p34 || UROD || uroporphyrinogen decarboxylase ||	0.161	0.690749	-0.00970575	0.00998972	6.11772e-08
WID:186550 || IMAGE:767994 || MAP:14q13-q2 || STRN3 || striatin, calmodulin binding protein 3 ||	0.524979	-0.408521	0.45565	2.902e-05	6.16574e-08
WID:191385 || IMAGE:2562895 || MAP:22pter-q || ATP6V1E1 || ATPase, H+ transporting, lysosomal 31kDa, V1 subunit E isoform 1 ||	0.478129	-0.48945	0.338765	0.000226335	6.27292e-08
WID:276464 || IMAGE:209042 || MAP:5 || || Transcribed sequences ||	0.4743	0.54086	-0.201976	0.615602	6.29699e-08
WID:279318 || IMAGE:1584597 || MAP:1p34.1 || FLJ10597 || hypothetical protein FLJ10597 ||	-0.289843	-0.382641	0.230687	0.640047	6.37891e-08
WID:185485 || IMAGE:1473131 || MAP:19p13.3 || TLE2 || transducin-like enhancer of split 2 (E(sp1) homolog, Drosophila) ||	0.147086	-0.275419	0.299895	0.0666384	6.40508e-08
WID:280708 || IMAGE:126415 || MAP: || || Unknown ||	0.659371	-0.221003	0.30799	0.000909597	6.48679e-08
WID:276327 || IMAGE:788355 || MAP:7q22.1 || PILRB || paired immunoglobin-like type 2 receptor beta ||	-0.0315929	0.151757	-0.476281	0.19213	6.48843e-08
WID:274704 || IMAGE:2504679 || MAP:Xp11.23 || RBM10 || RNA binding motif protein 10 ||	-0.29125	0.559476	0.00854886	2.76496e-05	6.51019e-08
WID:280661 || IMAGE:825365 || MAP:1q22 || FLJ21919 || hypothetical protein FLJ21919 ||	0.949264	-0.0553159	0.476801	0.00515773	6.56205e-08
WID:184555 || IMAGE:813712 || MAP:1p13.2 || ATP5F1 || ATP synthase, H+ transporting, mitochondrial F0 complex, subunit b, isoform 1 ||	-0.5445	-0.859124	0.0371247	0.169056	6.6048e-08
WID:281298 || IMAGE:223112 || MAP:15q || KIAA1199 || KIAA1199 protein ||	0.104936	0.639917	0.0973103	0.00323218	6.66583e-08
WID:280585 || IMAGE:814951 || MAP:10q22.2 || C10orf104 || chromosome 10 open reading frame 104 ||	-0.715707	-1.24507	-0.530183	0.00323536	6.7367e-08
WID:274761 || IMAGE:2565059 || MAP:5q32 || SPINK1 || serine protease inhibitor, Kazal type 1 ||	0.435736	0.34587	1.81481	0.639247	6.76512e-08
WID:276413 || IMAGE:30148 || MAP:17q25.3 || LOC124512 || hypothetical protein LOC124512 ||	-1.02138	-0.182539	-0.893497	0.00105761	6.80959e-08
WID:188226 || IMAGE:269242 || MAP:12q13 || CDK2 || cdk2=Cyclin-dependent kinase 2 ||	0.299343	1.50299	0.612669	1.70347e-05	6.88607e-08
WID:275954 || IMAGE:771295 || MAP: || || Unknown ||	0.320543	0.386837	-0.0712358	0.662171	6.92226e-08
WID:185966 || IMAGE:31873 || MAP:6p21.3 || HMGN4 || high mobility group nucleosomal binding domain 4 ||	-0.740836	-1.42936	-0.548137	0.00552994	7.0352e-08
WID:186398 || IMAGE:810039 || MAP:14q11-q1 || DAD1 || DAD1=Defender against cell death 1 ||	0.105171	-0.0286714	0.533415	0.478201	7.17178e-08
WID:184284 || IMAGE:196612 || MAP:11q22.3 || MMP12 || matrix metalloproteinase 12 (macrophage elastase) ||	-0.00507857	-0.479903	0.198624	0.035615	7.19231e-08
WID:187829 || IMAGE:594633 || MAP:15q22 || CA12 || carbonic anhydrase XII ||	3.19584	0.61358	1.47656	8.07112e-08	7.22909e-08
WID:276430 || IMAGE:206272 || MAP:6q12 || ME1 || malic enzyme 1, NADP(+)-dependent, cytosolic ||	0.587338	0.203793	0.954583	0.0242904	7.24477e-08
WID:191345 || IMAGE:2541366 || MAP:9p13 || AQP3 || aquaporin 3 ||	-0.984164	-2.10546	-0.882867	0.00525071	7.26531e-08
WID:279458 || IMAGE:1635583 || MAP:Xq22.3-2 || CLDN2 || claudin 2 ||	2.3837	0.0336017	1.10038	0.000282627	7.27731e-08
WID:187551 || IMAGE:489823 || MAP:3q13.33 || POPDC2 || popeye domain containing 2 ||	0.0748429	1.0108	0.378398	4.74796e-05	7.28482e-08
WID:279781 || IMAGE:813401 || MAP:12q21.3- || LUM || lumican ||	0.0832583	0.0789918	0.696723	0.971984	7.31599e-08
WID:184091 || IMAGE:1471841 || MAP:1p13 || ATP1A1 || ATPase, Na+/K+ transporting, alpha 1 polypeptide ||	0.39845	2.40564	0.00811622	7.40302e-06	7.34418e-08
WID:187674 || IMAGE:884355 || MAP: || || Unknown ||	0.992071	0.349535	0.97902	0.00939972	7.37398e-08
WID:189422 || IMAGE:1470365 || MAP:7q31.1-q || ST7 || suppression of tumorigenicity 7 ||	1.41827	0.494016	1.13875	0.000661058	7.39933e-08
WID:186480 || IMAGE:897567 || MAP:11p15.4 || LDHA || Lactate dehydrogenase A ||	1.12119	0.05608	1.13162	8.42562e-05	7.44232e-08
WID:189784 || IMAGE:1631713 || MAP:2q37 || NEDD5 || neural precursor cell expressed, developmentally down-regulated 5 ||	0.666393	0.36414	0.882256	0.106016	7.44324e-08
WID:189658 || IMAGE:713324 || MAP:1p31.1-p || HS2ST1 || heparan sulfate 2-O-sulfotransferase 1 ||	0.269207	0.011842	0.424474	0.233144	7.48548e-08
WID:184044 || IMAGE:1292073 || MAP: || || Unknown ||	0.0607929	-0.207713	0.0350438	2.51388e-05	7.50349e-08
WID:184545 || IMAGE:309993 || MAP:17p13.3 || ABR || active BCR-related gene ||	-0.577757	0.413604	-0.223997	4.84135e-05	7.50572e-08
WID:191340 || IMAGE:2511570 || MAP:20p11.23 || HARS2 || histidyl-tRNA synthetase 2 ||	-0.793986	0.0667514	-0.63523	0.000249511	7.53237e-08
WID:191174 || IMAGE:2412700 || MAP: || || Unknown ||	-4.16813	-2.97484	-4.21122	1.87888e-05	7.59026e-08
WID:279967 || IMAGE:1630961 || MAP:22q11.22 || PPM1F || protein phosphatase 1F (PP2C domain containing) ||	-0.74665	-0.454931	-0.993932	0.0929624	7.61912e-08
WID:276711 || IMAGE:156363 || MAP:3 || ACTR8 || ARP8 actin-related protein 8 homolog (yeast) ||	-0.190193	0.153649	-0.173584	0.00249688	7.62847e-08
WID:188360 || IMAGE:2498617 || MAP:6 || VARS2L || valyl-tRNA synthetase 2-like ||	-0.20945	0.244619	-0.162934	1.16469e-05	7.66861e-08
WID:189685 || IMAGE:825742 || MAP:9p24 || SLC1A1 || solute carrier family 1 (neuronal/epithelial high affinity glutamate transporter, system Xag), member 1 ||	2.16783	0.270602	1.1037	0.000275293	7.70854e-08
WID:190733 || IMAGE:2309073 || MAP:2q33-q34 || FZD5 || frizzled homolog 5 (Drosophila) ||	0.347857	0.0814765	0.589322	0.00478487	7.71138e-08
WID:189382 || IMAGE:726521 || MAP:18q23 || CTDP1 || CTD (carboxy-terminal domain, RNA polymerase II, polypeptide A) phosphatase, subunit 1 ||	-1.29192	-0.397971	-0.891654	3.49154e-07	7.76477e-08
WID:279637 || IMAGE:261834 || MAP:12q23.3 || PLXNC1 || plexin C1 ||	-2.05985	-0.326214	-1.7029	2.90444e-05	7.83732e-08
WID:188246 || IMAGE:755176 || MAP:6p21.3 || TRIM26 || zinc finger protein 173=acid finger protein ||	-0.0273286	-0.762436	-0.134883	0.00607298	7.99873e-08
WID:189764 || IMAGE:1580874 || MAP:9q22.3 || CORO2A || coronin, actin binding protein, 2A ||	-0.337364	-0.181197	0.23962	0.0938449	8.06572e-08
WID:279633 || IMAGE:809450 || MAP:19p13.3 || MGC4293 || hypothetical protein MGC4293 ||	-0.276264	-0.27061	0.182801	0.957944	8.07869e-08
WID:186296 || IMAGE:108667 || MAP:22q12.2 || SF3A1 || splicing factor 3a, subunit 1, 120kDa ||	-0.1495	0.0279478	-0.306223	0.101106	8.08753e-08
WID:187015 || IMAGE:307933 || MAP:3q27.1 || NDUFB5 || NADH dehydrogenase (ubiquinone) 1 beta subcomplex, 5, 16kDa ||	-0.242014	-0.89891	-0.0341398	0.0202468	8.12355e-08
WID:184149 || IMAGE:723986 || MAP:9q22.3 || TMOD1 || tropomodulin 1 ||	0.583771	0.229423	0.779345	0.0734109	8.27023e-08
WID:276922 || IMAGE:291548 || MAP:3q22.3 || DBR1 || debranching enzyme homolog 1 (S. cerevisiae) ||	0.244671	0.385048	-0.0126589	0.385679	8.36048e-08
WID:281064 || IMAGE:1702865 || MAP: || || Unknown ||	-0.296493	0.583903	-0.125842	4.18222e-05	8.43031e-08
WID:186875 || IMAGE:305606 || MAP:7q34 || EPHA1 || EphA1=receptor tyrosine kinase ||	-0.192629	-0.246897	0.193515	0.708611	8.4418e-08
WID:184060 || IMAGE:725746 || MAP:17q21 || STAT3 || signal transducer and activator of transcription 3 (acute-phase response factor) ||	-0.0156214	-0.468496	0.0990424	0.0169376	8.67808e-08
WID:187938 || IMAGE:39313 || MAP:13q13.3 || MRPS31 || mitochondrial ribosomal protein S31 ||	-0.616154	0.25769	-0.249018	2.33599e-05	8.78017e-08
WID:274048 || IMAGE:1291987 || MAP: || || Unknown ||	0.492071	0.0869101	0.607301	0.0550022	8.82863e-08
WID:186218 || IMAGE:347434 || MAP:17q21.31 || SC65 || synaptonemal complex protein SC65 ||	0.355107	0.614036	0.190383	0.0340969	9.05074e-08
WID:277359 || IMAGE:472009 || MAP:1q42.1 || DISC1 || disrupted in schizophrenia 1 ||	-0.0136857	-0.0163565	-0.447413	0.988327	9.11117e-08
WID:277211 || IMAGE:712360 || MAP:1p35.3 || MGC34648 || hypothetical protein MGC34648 ||	-0.0572786	0.140143	-0.252508	0.0368142	9.13639e-08
WID:280586 || IMAGE:814998 || MAP: || || Unknown ||	0.797857	1.03483	0.308925	0.161024	9.17404e-08
WID:185304 || IMAGE:377252 || MAP:17p12-p1 || ADORA2B || adenosine A2b receptor ||	-0.199514	-0.0376786	0.594078	0.254312	9.2028e-08
WID:274080 || IMAGE:25182 || MAP:1p21.3 || LOC163404 || hypothetical protein LOC163404 ||	-0.297329	0.256253	-0.187953	2.7357e-05	9.30252e-08
WID:189187 || IMAGE:842838 || MAP:3p25.3 || TADA3L || transcriptional adaptor 3 (NGG1 homolog, yeast)-like ||	-2.41918	-1.58022	-0.763476	0.00139464	9.32888e-08
WID:275908 || IMAGE:784093 || MAP:16p12 || RRN3 || RNA polymerase I transcription factor RRN3 ||	-0.0312071	-0.278951	0.297861	0.269345	9.39954e-08
WID:275452 || IMAGE:307244 || MAP:10 || || Transcribed sequences ||	0.5823	0.172065	0.723217	0.0035017	9.42812e-08
WID:282145 || IMAGE:2477806 || MAP:5q35.3 || ARL10A || ADP-ribosylation factor-like 10A ||	-1.40793	-0.401644	-1.20048	9.81054e-05	9.43191e-08
WID:190413 || IMAGE:2018423 || MAP:15q22.1 || DAPK2 || death-associated protein kinase 2 ||	-0.0678071	-0.291791	0.149119	0.0470931	9.43965e-08
WID:187933 || IMAGE:27544 || MAP:4p15.33 || PROM1 || AC133 antigen=prominin (mouse)-like 1=five-transmembrane hematopoietic stem cell antigen ||	0.180107	-0.0172788	0.672372	0.150956	9.46283e-08
WID:281201 || IMAGE:1917477 || MAP:11q12.1 || ZDHHC5 || zinc finger, DHHC domain containing 5 ||	0.0171	-0.382222	0.277755	0.191203	9.46419e-08
WID:281978 || IMAGE:325117 || MAP:14q21-q2 || HIF1A || HIF-1 alpha=hypoxia-inducible factor 1 alpha ||	-1.01906	-2.06265	-1.02257	0.00898099	9.54694e-08
WID:186009 || IMAGE:726779 || MAP:19p13.2- || CNN1 || calponin 1, basic, smooth muscle ||	0.449636	-0.0383029	1.05983	0.0564426	9.55104e-08
WID:276924 || IMAGE:291908 || MAP:11q11 || CTNND1 || catenin (cadherin-associated protein), delta 1 ||	1.22237	0.57759	1.09989	0.000887523	9.71761e-08
WID:185492 || IMAGE:1486082 || MAP:4p16-p15 || HBP17 || heparin-binding growth factor binding protein ||	0.169658	0.071029	0.855634	0.753106	9.80073e-08
WID:274665 || IMAGE:2490908 || MAP:4q22.1-q || MAPK10 || mitogen-activated protein kinase 10 ||	1.3321	0.0415016	0.747389	0.00048501	9.82477e-08
WID:280210 || IMAGE:327444 || MAP: || || Unknown ||	0.515793	0.244642	0.592901	0.0194428	9.82549e-08
WID:281665 || IMAGE:2310410 || MAP:16p11 || A2LP || ataxin 2 related protein ||	0.0875	0.348511	-0.187846	0.14451	9.90382e-08
WID:282296 || IMAGE:2544665 || MAP: || || Transcribed sequence with moderate similarity to protein pir:A40266 (H.sapiens) A40266 interleukin-3 receptor alpha chain precursor - human ||	0.0615643	0.328901	-0.0673573	0.0496425	1.00589e-07
WID:184903 || IMAGE:491113 || MAP:16q22.1 || CDH11 || cadherin 11, type 2, OB-cadherin (osteoblast) ||	0.905154	0.178403	0.987901	0.026589	1.01158e-07
WID:186814 || IMAGE:840606 || MAP:5q21 || HSD17B4 || hydroxysteroid (17-beta) dehydrogenase 4 ||	-0.239629	-0.0433714	0.526621	0.194354	1.02005e-07
WID:190961 || IMAGE:2350947 || MAP: || || Unknown ||	0.746436	-0.122986	0.965567	0.000975362	1.02209e-07
WID:191064 || IMAGE:2494772 || MAP:5p15.3-p || MTRR || 5-methyltetrahydrofolate-homocysteine methyltransferase reductase ||	0.731443	-0.364869	0.143829	1.39512e-06	1.0306e-07
WID:186748 || IMAGE:796181 || MAP:13q34 || GAS6 || growth arrest-specific 6 ||	0.984029	0.686128	1.48915	0.199135	1.04246e-07
WID:184483 || IMAGE:810899 || MAP:1q21.2 || CKS1B || ckshs1=homolog of Cks1=CDC28 protein kinase 1 ||	0.260529	0.257793	1.72644	0.992402	1.04491e-07
WID:188047 || IMAGE:897789 || MAP:7q21 || ARS2 || arsenate resistance protein ARS2 ||	0.238064	0.370201	-0.0244134	0.287509	1.04631e-07
WID:190752 || IMAGE:785530 || MAP:5q11.2 || ITGA1 || integrin, alpha 1 ||	1.0984	0.125294	0.589758	3.58634e-05	1.0483e-07
WID:276437 || IMAGE:206755 || MAP:6 || || Transcribed sequences ||	0.429508	0.415986	-0.113418	0.932036	1.04993e-07
WID:189360 || IMAGE:769012 || MAP:Xq24 || DKFZp686L2 || similar to rab11-binding protein ||	-0.639229	-0.77913	-0.258724	0.378642	1.05339e-07
WID:278717 || IMAGE:1456024 || MAP:5 || || Clone 23872 mRNA sequence ||	-0.750046	0.159644	-0.5533	9.02776e-07	1.07025e-07
WID:186474 || IMAGE:949914 || MAP:1q41-q42 || EPRS || glutamyl-prolyl-tRNA synthetase ||	-0.111743	-0.511886	0.20951	0.155439	1.07539e-07
WID:185773 || IMAGE:207274 || MAP:11 || || CDNA clone MGC:52263 IMAGE:4123447, complete cds ||	0.838471	0.585737	1.75438	0.354213	1.08396e-07
WID:185129 || IMAGE:756405 || MAP:1p36.13- || ID3 || inhibitor of DNA binding 3, dominant negative helix-loop-helix protein ||	0.785686	-0.0584551	0.695095	0.000457899	1.0861e-07
WID:183977 || IMAGE:897158 || MAP:3p21.3 || RHOA || ras homolog gene family, member A ||	-1.17867	-1.84619	-1.03599	0.00280816	1.09141e-07
WID:275523 || IMAGE:283099 || MAP:7q32-q34 || HIPK2 || homeodomain interacting protein kinase 2 ||	-1.35188	-1.67233	-0.971542	0.266385	1.10653e-07
WID:282351 || IMAGE:2551282 || MAP:13q34 || CUL4A || cullin 4A ||	-0.13605	-0.231647	0.424065	0.688148	1.1095e-07
WID:184673 || IMAGE:788518 || MAP:8q21.1 || PXMP3 || peroxisomal membrane protein 3, 35kDa (Zellweger syndrome) ||	0.0374714	-0.254321	0.395943	0.0714873	1.1216e-07
WID:188152 || IMAGE:2214375 || MAP:20p12 || BMP2 || bone morphogenetic protein 2 ||	-0.184343	0.233794	-0.487406	0.00354383	1.12791e-07
WID:189626 || IMAGE:854450 || MAP:20q13.1 || STAU || staufen, RNA binding protein (Drosophila) ||	0.370671	-0.05109	0.662283	0.0595971	1.14025e-07
WID:282289 || IMAGE:2544309 || MAP:1q42.1 || LBR || lamin B receptor ||	-1.45262	-1.34893	-0.205437	0.635073	1.15316e-07
WID:275978 || IMAGE:273205 || MAP: || || Unknown ||	0.162985	0.390678	-0.130446	0.0746606	1.15414e-07
WID:191038 || IMAGE:2466443 || MAP: || || Unknown ||	1.49096	-0.250235	0.249446	0.000105224	1.16063e-07
WID:277823 || IMAGE:878571 || MAP:16q13 || GPR56 || G protein-coupled receptor 56 ||	0.316521	0.643987	-0.355653	0.29666	1.16903e-07
WID:275018 || IMAGE:243317 || MAP: || || Unknown ||	0.388914	0.425273	-0.0467158	0.859354	1.17138e-07
WID:281688 || IMAGE:2314036 || MAP: || || Unknown ||	0.707838	0.34912	-0.0815532	0.0885493	1.17287e-07
WID:185185 || IMAGE:530359 || MAP:8p22-q11 || FNTA || farnesyltransferase, CAAX box, alpha ||	-0.389929	-0.54409	0.255187	0.606372	1.18538e-07
WID:279971 || IMAGE:1635286 || MAP:20q12 || ITGB4BP || integrin beta 4 binding protein ||	0.253157	0.29171	1.09942	0.863209	1.19337e-07
WID:277665 || IMAGE:448232 || MAP:1q12-q23 || MEF2D || MADS box transcription enhancer factor 2, polypeptide D (myocyte enhancer factor 2D) ||	-1.28432	-0.110931	-1.08495	1.94961e-08	1.20166e-07
WID:186311 || IMAGE:212078 || MAP:5q11.2 || ITGA1 || integrin, alpha subunit ||	0.110407	-0.426549	0.199105	0.017472	1.21714e-07
WID:278137 || IMAGE:49392 || MAP:20pter-q || ZNF339 || zinc finger protein 339 ||	0.00833077	0.0161378	0.724267	0.95905	1.21756e-07
WID:281444 || IMAGE:2108551 || MAP:13 || || Transcribed sequence with strong similarity to protein ref:NP_003740.1 (H.sapiens) insulin receptor substrate 2 [Homo sapiens] ||	0.155364	0.210091	-0.133639	0.445091	1.22385e-07
WID:274583 || IMAGE:2448636 || MAP:10q22-q2 || ATP5C1 || ATP synthase, H+ transporting, mitochondrial F1 complex, gamma polypeptide 1 ||	-0.347507	-0.600459	0.352649	0.278657	1.22426e-07
WID:277239 || IMAGE:645703 || MAP:13q14.12 || CDADC1 || cytidine and dCMP deaminase domain containing 1 ||	-0.175121	0.338036	-0.0573724	0.000104174	1.23244e-07
WID:273752 || IMAGE:841399 || MAP:10q22.2 || CBARA1 || calcium binding atopy-related autoantigen 1 ||	-0.0354643	-0.817277	-0.302845	0.00201558	1.23386e-07
WID:281596 || IMAGE:2296063 || MAP:12p12.2 || KIAA0528 || KIAA0528 gene product ||	0.171436	-0.193559	0.103587	0.00557527	1.24486e-07
WID:190433 || IMAGE:2029248 || MAP:11q23.3 || TREH || trehalase (brush-border membrane glycoprotein) ||	-0.0406429	0.0983681	-0.258616	0.09518	1.25066e-07
WID:275649 || IMAGE:206052 || MAP:12 || C3orf6 || chromosome 3 open reading frame 6 ||	0.695713	0.859846	0.00419706	0.480643	1.26977e-07
WID:184262 || IMAGE:754600 || MAP:19p13.3 || NFIX || nuclear factor I/X (CCAAT-binding transcription factor) ||	-0.096625	-0.0399188	0.522877	0.801299	1.27625e-07
WID:189737 || IMAGE:1517171 || MAP:10p15-p1 || IL2RA || interleukin 2 receptor, alpha ||	1.40621	0.470418	1.48688	0.00123316	1.28502e-07
WID:273708 || IMAGE:950890 || MAP:10pter-q || KIF5B || kinesin family member 5B ||	-0.0278643	0.101236	0.713767	0.41241	1.29549e-07
WID:276446 || IMAGE:208082 || MAP:9q21 || ZCCHC6 || zinc finger, CCHC domain containing 6 ||	-0.699663	0.0164391	-0.552998	0.000236051	1.29921e-07
WID:188732 || IMAGE:811149 || MAP:9q22.33 || C9orf3 || chromosome 9 open reading frame 3 ||	1.80931	0.380332	1.40679	0.000182721	1.30291e-07
WID:274572 || IMAGE:2441136 || MAP:6p21.3 || ZNF297 || zinc finger protein 297 ||	-0.333014	-0.03505	-0.398919	0.00493868	1.30361e-07
WID:282627 || P40137 || MAP: || || cell adhesion molecule with homology to L1CAM (close homologue of L1) ||	0.4656	1.51496	0.371014	0.00161531	1.30821e-07
WID:190805 || IMAGE:768571 || MAP:16p13.3 || SOX8 || SRY (sex determining region Y)-box 8 ||	0.103664	1.22849	0.150516	0.00242149	1.3088e-07
WID:276124 || IMAGE:277956 || MAP:16p11.2 || MYST1 || MYST histone acetyltransferase 1 ||	-0.959393	-1.2363	-0.328735	0.11526	1.30957e-07
WID:187486 || IMAGE:590615 || MAP:11p15.5- || ILK || integrin-linked kinase ||	-0.20095	-0.592364	-0.0482424	0.0362878	1.3159e-07
WID:276143 || IMAGE:753236 || MAP:6p21.3 || TAP2 || transporter 2, ATP-binding cassette, sub-family B (MDR/TAP) ||	-0.422325	-0.380056	-0.93399	0.855167	1.32203e-07
WID:276737 || IMAGE:182816 || MAP:19p13.3 || ABCA7 || ATP-binding cassette, sub-family A (ABC1), member 7 ||	0.297708	0.451355	-0.00692817	0.364277	1.32749e-07
WID:273627 || IMAGE:144887 || MAP:9q34.13 || DPM2 || dolichyl-phosphate mannosyltransferase polypeptide 2, regulatory subunit ||	0.7845	0.278755	0.690593	0.00165355	1.32982e-07
WID:185733 || IMAGE:824728 || MAP:12q13.12 || MCRS1 || microspherule protein 1 ||	-0.0415357	-0.667946	-0.253919	0.00137149	1.33015e-07
WID:185357 || IMAGE:223176 || MAP:2p13-p12 || MAD || Mad1=MAD=MAX-binding protein=antagonizer of myc transcriptional activity ||	-2.18234	-2.19549	-1.32944	0.950807	1.33281e-07
WID:188629 || IMAGE:293847 || MAP:7 || || Transcribed sequence with weak similarity to protein sp:P39188 (H.sapiens) ALU1_HUMAN Alu subfamily J sequence contamination warning entry ||	0.308721	0.227268	-0.198307	0.523589	1.35347e-07
WID:277845 || IMAGE:25069 || MAP:1p36.13 || RBAF600 || retinoblastoma-associated factor 600 ||	0.783607	-0.353243	0.365036	0.000220046	1.35663e-07
WID:190878 || IMAGE:590150 || MAP:16q13 || MT2A || metallothionein 2A ||	0.353457	1.39594	0.566001	0.00297177	1.37764e-07
WID:188815 || IMAGE:795603 || MAP:6q26-q27 || SLC22A3 || solute carrier family 22 (extraneuronal monoamine transporter), member 3 ||	0.379092	0.0750076	0.649187	0.0759952	1.37812e-07
WID:278430 || IMAGE:744913 || MAP: || || Unknown ||	0.427508	0.659466	0.108304	0.101208	1.39398e-07
WID:189509 || IMAGE:769868 || MAP:11q12-q1 || DPP3 || dipeptidylpeptidase 3 ||	0.135386	-0.215567	0.379377	0.0470895	1.39743e-07
WID:189152 || IMAGE:254029 || MAP:Xq26.2 || MST4 || Mst3 and SOK1-related kinase ||	-2.30354	-1.72136	-0.896954	0.0287647	1.41488e-07
WID:275425 || IMAGE:291417 || MAP:1q32.1 || DustyPK || dusty protein kinase ||	0.539238	1.09974	0.454204	0.00102539	1.41539e-07
WID:279934 || IMAGE:1556433 || MAP:4q21 || CXCL3 || GRO3=GRO gamma=MIP2 beta=macrophage inflammatory protein-2 beta=chemokine ||	-0.519443	0.0542492	1.24002	0.0061212	1.42167e-07
WID:191034 || IMAGE:2465029 || MAP:1p33-p32 || ARTN || artemin ||	-0.462646	-0.597235	-0.115184	0.363419	1.43939e-07
WID:184922 || IMAGE:269878 || MAP: || || Unknown ||	0.0389429	-0.276307	0.198563	0.109755	1.44175e-07
WID:277115 || IMAGE:290050 || MAP:10 || ARHGAP12 || Rho GTPase activating protein 12 ||	0.244479	0.154496	0.664816	0.427731	1.44487e-07
WID:187995 || IMAGE:727084 || MAP:22q12.2 || MTMR3 || myotubularin related protein 3 ||	-0.334036	-0.165356	-0.476176	0.0396855	1.44842e-07
WID:279715 || IMAGE:271978 || MAP:6q14-q21 || NT5E || 5'-nucleotidase, ecto (CD73) ||	-0.0768857	-0.629926	0.959696	0.274925	1.46892e-07
WID:274592 || IMAGE:2450538 || MAP:9q34.11 || GOLGA1 || golgi autoantigen, golgin subfamily a, 1 ||	0.412907	-0.0701348	0.354683	0.00689454	1.47689e-07
WID:277725 || IMAGE:452936 || MAP:1q23.1 || MGC31963 || kidney predominant protein NCU-G1 ||	0.0982714	0.634401	-0.128538	0.00517152	1.4836e-07
WID:279634 || IMAGE:810871 || MAP:12p13 || PTMS || parathymosin ||	1.84099	1.10007	1.88546	0.000840066	1.49491e-07
WID:188538 || IMAGE:155575 || MAP:20q11.2- || EPB41L1 || erythrocyte membrane protein band 4.1-like 1 ||	1.05576	0.17688	0.598293	0.00118174	1.49659e-07
WID:189343 || IMAGE:754333 || MAP:21q11.2 || USP25 || ubiquitin specific protease 25 ||	-0.737129	-1.2592	-0.432836	0.107329	1.50394e-07
WID:187244 || IMAGE:377692 || MAP:12p13.1- || MFAP5 || microfibrillar associated protein 5 ||	0.4693	0.0545574	1.08873	0.181101	1.51443e-07
WID:275197 || IMAGE:160573 || MAP:2q12.2 || TGFBRAP1 || transforming growth factor, beta receptor associated protein 1 ||	-1.15469	-0.304607	-0.907223	0.00612637	1.52868e-07
WID:187838 || IMAGE:593251 || MAP:2q14.1 || ACTR3 || ARP3 actin-related protein 3 homolog (yeast) ||	-1.32093	-1.52669	-0.831484	0.327645	1.54e-07
WID:186564 || IMAGE:781510 || MAP:17 || || Transcribed sequences ||	-0.104957	0.55587	-0.224761	5.59458e-05	1.54179e-07
WID:274997 || IMAGE:241070 || MAP:1p22 || EVI5 || ecotropic viral integration site 5 ||	-0.0665286	0.490673	-0.21897	0.0024558	1.54266e-07
WID:188956 || IMAGE:51749 || MAP:4q31.3-q || GUCY1A3 || guanylate cyclase 1, soluble, alpha 3 ||	1.103	-0.187471	0.354669	0.000335532	1.55142e-07
WID:187831 || IMAGE:30473 || MAP:13q12.11 || SAP18 || sin3-associated polypeptide, 18kDa ||	0.0138071	-0.410159	0.174477	0.0372417	1.5603e-07
WID:277018 || IMAGE:278523 || MAP:3p21.2-p || SLMAP || sarcolemma associated protein ||	-0.151764	-0.0973544	0.490559	0.761625	1.56671e-07
WID:188600 || IMAGE:363146 || MAP:2p15 || PPP3R1 || protein phosphatase 3 (formerly 2B), regulatory subunit B, 19kDa, alpha isoform (calcineurin B, type I) ||	-0.712164	-0.717867	-0.253946	0.964666	1.57145e-07
WID:279891 || IMAGE:712492 || MAP:14q32 || PPP2R5C || protein phosphatase 2, regulatory subunit B (B56), gamma isoform ||	-1.12069	-0.758757	0.0583236	0.193159	1.57597e-07
WID:184989 || IMAGE:729964 || MAP:11p15.4- || SMPD1 || sphingomyelin phosphodiesterase 1, acid lysosomal (acid sphingomyelinase) ||	0.0272071	0.136287	-0.362517	0.466831	1.58772e-07
WID:190985 || IMAGE:2398875 || MAP:6q16 || HELIC1 || helicase, ATP binding 1 ||	0.0572071	-0.297183	0.214453	0.00560532	1.58803e-07
WID:186930 || IMAGE:137638 || MAP: || || Unknown ||	-0.263543	-0.771956	-0.0297865	0.0334689	1.59074e-07
WID:187673 || IMAGE:856535 || MAP:14q24 || MTHFD1 || methylenetetrahydrofolate dehydrogenase (NADP+ dependent), methenyltetrahydrofolate cyclohydrolase, formyltetrahydrofolate synthetase ||	-0.158757	0.00531286	-0.308469	0.0291507	1.59508e-07
WID:273777 || IMAGE:773579 || MAP:2p11.2-p || C2orf3 || chromosome 2 open reading frame 3 ||	-0.0692071	0.19276	-0.238246	0.0608919	1.59544e-07
WID:282285 || IMAGE:2544053 || MAP:2q24 || SLC25A12 || solute carrier family 25 (mitochondrial carrier, Aralar), member 12 ||	0.206231	-0.0111477	0.640553	0.43523	1.59694e-07
WID:279120 || IMAGE:1534328 || MAP:8q13-q21 || STAU2 || staufen, RNA binding protein, homolog 2 (Drosophila) ||	0.0820857	-0.281582	0.119383	0.0551011	1.60314e-07
WID:276870 || IMAGE:270932 || MAP:4 || || Transcribed sequences ||	0.044825	0.194887	-0.302152	0.419036	1.60874e-07
WID:279195 || IMAGE:1540694 || MAP:19q13.43 || MGC4728 || similar to hypothetical protein FLJ23233 ||	0.09875	0.346787	-0.060042	0.0328884	1.60947e-07
WID:277047 || IMAGE:279873 || MAP:13q14.1 || DNAJD1 || DnaJ (Hsp40) homolog, subfamily D, member 1 ||	-0.0348714	-0.493686	0.405838	0.145468	1.61176e-07
WID:191499 || IMAGE:42214 || MAP:9q22 || SYK || syk=protein-tyrosine kinase ||	-2.35147	-2.55088	-1.54246	0.519011	1.62412e-07
WID:277530 || IMAGE:855134 || MAP: || || Unknown ||	0.0925462	0.218546	-0.126226	0.264335	1.63003e-07
WID:279972 || IMAGE:1635695 || MAP:16p12 || GGA2 || golgi associated, gamma adaptin ear containing, ARF binding protein 2 ||	0.818625	0.150841	0.600597	0.0163511	1.6664e-07
WID:187701 || IMAGE:52996 || MAP:2q12.1 || CHST10 || carbohydrate sulfotransferase 10 ||	0.0479357	0.456425	-0.161134	0.0301744	1.69029e-07
WID:189107 || IMAGE:843385 || MAP:6q26-27 || QKI || quaking homolog, KH domain RNA binding (mouse) ||	-0.214686	-0.0699143	-0.722692	0.413974	1.69203e-07
WID:279595 || IMAGE:796412 || MAP:19q13.3 || SNRP70 || small nuclear ribonucleoprotein 70kDa polypeptide (RNP antigen) ||	-0.0671	0.425573	-0.301712	0.0181278	1.69441e-07
WID:186096 || IMAGE:52933 || MAP:18q12.2 || SLC39A6 || solute carrier family 39 (zinc transporter), member 6 ||	-0.243371	0.981987	0.0675482	1.10659e-06	1.70309e-07
WID:186103 || IMAGE:123802 || MAP:15q15-q2 || MFAP1 || microfibrillar-associated protein 1 ||	0.335007	0.169687	0.626013	0.414109	1.70632e-07
WID:189105 || IMAGE:843075 || MAP:5q31.3-q || H2AFY || H2A histone family, member Y ||	-1.23241	-1.17503	-0.451592	0.647216	1.71885e-07
WID:275828 || IMAGE:201090 || MAP: || || Unknown ||	0.400214	0.496115	0.0954618	0.540535	1.72992e-07
WID:275439 || IMAGE:304886 || MAP: || || Unknown ||	0.778907	0.110775	0.624472	0.00663993	1.7422e-07
WID:184372 || IMAGE:361639 || MAP:1p22.1 || GCLM || glutamate-cysteine ligase, modifier subunit ||	0.205179	-0.368444	0.154942	0.0067606	1.74297e-07
WID:188602 || IMAGE:246703 || MAP:Xp22.2-p || OFD1 || oral-facial-digital syndrome 1 ||	-0.0448786	-0.426188	0.160111	0.185995	1.75004e-07
WID:277626 || IMAGE:240859 || MAP: || || Unknown ||	0.37045	0.517051	0.0925486	0.190674	1.75755e-07
WID:282402 || IMAGE:2569884 || MAP:12p13 || C1S || complement component 1, s subcomponent ||	4.82556	2.55882	3.6239	3.42091e-12	1.79142e-07
WID:275030 || IMAGE:309045 || MAP: || || Unknown ||	-0.171646	-0.256679	0.17677	0.56426	1.79683e-07
WID:187578 || IMAGE:295857 || MAP:Xp11.22 || RRAGB || Ras-related GTP binding B ||	-0.491408	-0.203312	-0.506575	0.00196682	1.80221e-07
WID:274544 || IMAGE:2419934 || MAP:6p21.1 || DSCR1L1 || Down syndrome critical region gene 1-like 1 ||	2.55464	0.460443	1.43974	0.000191524	1.81279e-07
WID:187844 || IMAGE:773511 || MAP:19p13.2 || HOOK2 || hook homolog 2 (Drosophila) ||	0.825564	0.351919	0.90364	0.042204	1.81548e-07
WID:276209 || IMAGE:754280 || MAP:17q21.33 || KIAA0924 || KIAA0924 protein ||	-0.00909231	0.439639	-0.0497675	0.000333269	1.82849e-07
WID:184632 || IMAGE:108815 || MAP:3q22 || RYK || RYK receptor-like tyrosine kinase ||	0.0611154	0.0561443	0.587396	0.98391	1.83327e-07
WID:275694 || IMAGE:156048 || MAP:4q24-q25 || GENX-3414 || genethonin 1 ||	-0.0914714	0.204713	-0.345649	0.0162496	1.84649e-07
WID:185288 || IMAGE:786680 || MAP:4q26-q28 || ANXA5 || annexin A5 ||	-1.11347	-0.181796	-1.15396	8.55284e-05	1.85732e-07
WID:277401 || IMAGE:32887 || MAP:3q26.31- || KIAA1363 || KIAA1363 protein ||	0.591907	0.252893	0.711344	0.0448961	1.89148e-07
WID:276462 || IMAGE:208985 || MAP:16 || || Transcribed sequences ||	0.188586	0.127712	-0.343813	0.659238	1.9267e-07
WID:281455 || IMAGE:2110323 || MAP:10q23 || RGR || retinal G protein coupled receptor ||	0.618071	0.48458	-0.20239	0.430392	1.93144e-07
WID:275235 || IMAGE:213754 || MAP:12q23.3 || ACTR6 || ARP6 actin-related protein 6 homolog (yeast) ||	0.713421	0.301652	-0.275863	0.118095	1.935e-07
WID:279245 || IMAGE:1571499 || MAP:16p13.3 || LOC283951 || hypothetical protein LOC283951 ||	-0.784369	0.250592	-0.273124	7.04429e-06	1.93735e-07
WID:273740 || IMAGE:592807 || MAP: || || Unknown ||	-0.260662	-0.37469	0.129354	0.335633	1.95103e-07
WID:191354 || IMAGE:2544116 || MAP:1p36.3 || HKR3 || GLI-Kruppel family member HKR3 ||	-0.3663	-0.14314	-0.474438	0.0095727	1.9671e-07
WID:186303 || IMAGE:813536 || MAP:18q12.3 || PIK3C3 || phosphoinositide-3-kinase, class 3 ||	-0.2648	0.06031	-0.286424	0.00905529	1.9761e-07
WID:274099 || IMAGE:436861 || MAP:11p15.5 || FRAG1 || FGF receptor activating protein 1 ||	0.203721	-0.24287	0.25293	0.024904	1.9786e-07
WID:191206 || IMAGE:2546712 || MAP: || || Unknown ||	0.190007	0.348112	-0.0557293	0.407866	1.98156e-07
WID:186798 || IMAGE:897971 || MAP:11p15.2 || COPB || coatomer protein complex, subunit beta ||	0.0840286	-0.43901	0.367762	0.0550486	1.9854e-07
WID:184118 || IMAGE:741880 || MAP:1q23 || PBX1 || pbx-1=pre-B cell leukemia transcription factor-1=prl=fused to E2A in t(1;19) translocation ||	-0.00933571	-0.188265	0.197962	0.141894	2.03173e-07
WID:188798 || IMAGE:376080 || MAP:Xq25 || XPNPEP2 || X-prolyl aminopeptidase (aminopeptidase P) 2, membrane-bound ||	-0.228786	-0.312275	0.242551	0.778216	2.04112e-07
WID:280231 || IMAGE:488130 || MAP:4q27 || SYNPO2 || synaptopodin 2 ||	1.04939	0.44595	1.59418	0.022005	2.04715e-07
WID:281776 || IMAGE:1855986 || MAP:19q13.12 || KIAA0355 || KIAA0355 ||	1.06975	0.466522	-0.081575	0.0110016	2.05715e-07
WID:188723 || IMAGE:782756 || MAP:6q22.1-q || TBPL1 || TBP-like 1 ||	-0.919786	-0.92231	-0.361604	0.984708	2.07539e-07
WID:189377 || IMAGE:813584 || MAP:6q21 || SESN1 || sestrin 1 ||	-0.879171	-1.32481	-0.442635	0.0416916	2.08197e-07
WID:281784 || IMAGE:2020180 || MAP: || || Unknown ||	-0.22225	0.0365294	-0.370439	0.0316872	2.11377e-07
WID:186809 || IMAGE:825214 || MAP:2p13.2 || MPHOSPH10 || M-phase phosphoprotein 10 (U3 small nucleolar ribonucleoprotein) ||	0.0214714	-0.189711	0.358774	0.354764	2.14198e-07
WID:280522 || IMAGE:151104 || MAP:16q22.1 || CDH5 || cadherin 5, type 2, VE-cadherin (vascular epithelium) ||	2.89115	1.02786	1.99728	0.000434751	2.15811e-07
WID:275855 || IMAGE:784163 || MAP:12q15 || MGC23401 || hypothetical protein MGC23401 ||	0.841207	-0.265003	0.292108	0.000131586	2.1746e-07
WID:275810 || IMAGE:418328 || MAP:4 || || Transcribed sequences ||	0.184731	0.386717	-0.14494	0.184669	2.18192e-07
WID:191095 || IMAGE:2516260 || MAP:2p22-p21 || LTBP1 || latent transforming growth factor beta binding protein 1 ||	0.0174	-0.0718414	0.560891	0.652747	2.18506e-07
WID:273854 || IMAGE:416407 || MAP:14q24.3 || PSEN1 || presenilin 1 (Alzheimer disease 3) ||	0.177608	-0.140122	0.178859	0.00633165	2.18617e-07
WID:188271 || IMAGE:2327896 || MAP: || || Unknown ||	-1.52214	-0.561123	-1.45089	0.000357824	2.2117e-07
WID:279571 || IMAGE:66867 || MAP: || || Unknown ||	0.142329	0.383151	0.00229647	0.0334525	2.21463e-07
WID:189533 || IMAGE:298769 || MAP:10q21-q2 || C10orf69 || chromosome 10 open reading frame 69 ||	0.466386	0.0904471	0.562077	0.0257073	2.25204e-07
WID:276085 || IMAGE:287683 || MAP:2p16.2 || KIAA1387 || KIAA1387 protein ||	-0.0178786	-0.296448	0.256235	0.0933568	2.26228e-07
WID:277503 || IMAGE:853956 || MAP:3p21.2-p || ARIH2 || ariadne homolog 2 (Drosophila) ||	-0.260786	0.0909029	-0.207519	0.00734634	2.26759e-07
WID:191262 || IMAGE:2259865 || MAP: || || Unknown ||	-0.141707	-0.132999	0.808101	0.93217	2.26853e-07
WID:277247 || IMAGE:646807 || MAP:6q24.3 || SASH1 || SAM and SH3 domain containing 1 ||	0.361729	0.14544	-0.277412	0.137985	2.27497e-07
WID:275349 || IMAGE:342211 || MAP:2p25.2 || LOC129642 || hypothetical protein BC016005 ||	0.456614	0.598249	1.27381	0.525091	2.27504e-07
WID:278863 || IMAGE:1555478 || MAP:20p13 || SDCBP2 || syndecan binding protein (syntenin) 2 ||	0.566321	0.53499	1.14277	0.814398	2.28514e-07
WID:185634 || IMAGE:399049 || MAP:11 || || Clone IMAGE:5441520, mRNA ||	-0.893793	-0.688029	-0.186212	0.275883	2.29137e-07
WID:186681 || IMAGE:72778 || MAP:10q25 || CASP7 || CASPASE-7=mch3=Ice-lap3 ||	0.00997143	0.000898551	0.462007	0.938924	2.29187e-07
WID:189312 || IMAGE:811813 || MAP:6p21.3 || HSPA1B || heat shock 70kDa protein 1B ||	-0.422843	-0.510811	-0.0570333	0.601759	2.30017e-07
WID:191230 || IMAGE:2577128 || MAP:2p21 || TACSTD1 || tumor-associated calcium signal transducer 1 ||	-0.236829	-0.0252841	0.50894	0.0102205	2.30631e-07
WID:184297 || IMAGE:770012 || MAP:7q35-q36 || KCNH2 || potassium voltage-gated channel, subfamily H (eag-related), member 2 ||	0.192921	-0.219326	0.530111	0.146119	2.31066e-07
WID:281276 || IMAGE:2049639 || MAP:7q21-q22 || CCM1 || cerebral cavernous malformations 1 ||	0.868479	1.23696	0.665724	0.0317717	2.31173e-07
WID:276336 || IMAGE:788524 || MAP:14q11.2 || STXBP6 || syntaxin binding protein 6 (amisyn) ||	0.595625	0.803331	1.80616	0.557865	2.3123e-07
WID:276851 || IMAGE:269752 || MAP:2q24.2 || ZAK || sterile alpha motif and leucine zipper containing kinase AZK ||	0.177393	-0.512363	0.102933	0.00821213	2.31274e-07
WID:279829 || IMAGE:433225 || MAP:12q13.12 || DDX23 || DEAD (Asp-Glu-Ala-Asp) box polypeptide 23 ||	0.211286	-0.317103	0.306542	0.00880876	2.32318e-07
WID:277183 || IMAGE:1239953 || MAP: || || Unknown ||	0.0251071	0.114103	-0.296757	0.707337	2.34125e-07
WID:185524 || IMAGE:417783 || MAP:17q22-q2 || COIL || coilin ||	-0.223043	-0.2235	0.314584	0.998603	2.34747e-07
WID:280549 || IMAGE:701637 || MAP:4 || || HoxA10 ||	0.0662286	-0.0592697	0.360658	0.182926	2.37296e-07
WID:276629 || IMAGE:149446 || MAP: || || Unknown ||	-0.01105	0.0962359	-0.338303	0.502331	2.39255e-07
WID:274477 || IMAGE:471218 || MAP:21q22.3 || SNF1LK || AREB6=ZEB=zinc finger homeodomain protein=transcription factor 8 (represses interleukin 2 expression) ||	0.415257	0.21956	0.720228	0.0980123	2.3961e-07
WID:281718 || IMAGE:2321462 || MAP:Xp11.22 || APEX2 || APEX nuclease (apurinic/apyrimidinic endonuclease) 2 ||	0.5059	0.0733609	0.614934	0.126327	2.43834e-07
WID:279345 || IMAGE:1586495 || MAP: || || Unknown ||	-1.72	-0.388206	-1.2665	1.35992e-06	2.44281e-07
WID:282332 || IMAGE:2549448 || MAP:6q21 || FYN || FYN oncogene related to SRC, FGR, YES ||	-1.44027	-0.938625	-1.68175	0.0314277	2.44446e-07
WID:184786 || IMAGE:843140 || MAP:7p22.2 || KDELR2 || KDEL (Lys-Asp-Glu-Leu) endoplasmic reticulum protein retention receptor 2 ||	1.26101	0.866169	1.6871	0.101186	2.45624e-07
WID:278277 || IMAGE:454943 || MAP:8 || || Transcribed sequences ||	-0.164377	-0.00881404	-0.5718	0.290045	2.47252e-07
WID:278162 || IMAGE:171949 || MAP:13q21.1 || TDRD3 || tudor domain containing 3 ||	0.257071	0.290231	-0.0560635	0.784336	2.48822e-07
WID:184584 || IMAGE:841703 || MAP:3q26.2-q || TFRC || CD71=Transferrin receptor ||	0.493221	0.0279522	0.581199	0.00897633	2.49093e-07
WID:187440 || IMAGE:268736 || MAP:3 || || Transcribed sequences ||	-0.111743	-0.472917	-0.0262871	0.0418767	2.55037e-07
WID:275308 || IMAGE:241648 || MAP:20p13 || KIAA1434 || hypothetical protein KIAA1434 ||	-0.234771	-1.02401	-0.291172	0.00159378	2.55553e-07
WID:275743 || IMAGE:811020 || MAP:8q24.13 || LOC157378 || hypothetical protein BC017881 ||	-0.340877	0.218911	-0.282335	0.00203326	2.56064e-07
WID:275221 || IMAGE:108330 || MAP:15q26 || PLIN || perilipin ||	0.7999	0.299207	1.78471	0.0244059	2.57585e-07
WID:276522 || IMAGE:133386 || MAP:12q24.11 || SLC41A2 || solute carrier family 41, member 2 ||	1.12352	0.127445	0.792794	0.00147809	2.62233e-07
WID:279995 || IMAGE:1568561 || MAP:20q11.21 || BCL2L1 || BCL2-like 1 ||	0.822693	0.166656	0.740074	0.000215898	2.66145e-07
WID:188000 || IMAGE:795153 || MAP:7p14 || B1 || parathyroid hormone-responsive B1 gene ||	0.0814769	0.332241	-0.122081	0.0394535	2.67344e-07
WID:278034 || IMAGE:40227 || MAP:17p13.2 || FLJ10156 || hypothetical protein FLJ10156 ||	0.3637	0.274169	1.0206	0.570074	2.68694e-07
WID:274907 || IMAGE:325375 || MAP:4q27 || SYNPO2 || synaptopodin 2 ||	0.956557	0.465233	1.53612	0.0267634	2.71247e-07
WID:188334 || IMAGE:2466298 || MAP:6 || || Transcribed sequence with weak similarity to protein sp:P39188 (H.sapiens) ALU1_HUMAN Alu subfamily J sequence contamination warning entry ||	-0.103671	0.288583	-0.139553	0.0100897	2.72033e-07
WID:276422 || IMAGE:205459 || MAP:8 || || Transcribed sequences ||	0.0798625	0.383938	-0.254386	0.148313	2.75557e-07
WID:273886 || IMAGE:666334 || MAP:3q27 || ATP11B || ATPase, Class VI, type 11B ||	-0.0825643	-0.246889	0.410701	0.457131	2.78531e-07
WID:276357 || IMAGE:796498 || MAP:8q21.13 || FLJ14007 || hypothetical protein FLJ14007 ||	-0.420793	-0.851694	0.295381	0.238169	2.78786e-07
WID:280539 || IMAGE:685026 || MAP: || || Unknown ||	0.607846	0.408447	0.892596	0.155759	2.79323e-07
WID:186005 || IMAGE:813673 || MAP:Xq25 || HDGF || hepatoma-derived growth factor ||	-0.260457	-0.747543	0.169427	0.111369	2.79626e-07
WID:282624 || P29749 || MAP: || granzyme A || granzyme A (granzyme 1, cytotoxic T-lymphocyte-associated serine esterase 3) ||	-1.33479	-0.746047	-1.48346	0.0572849	2.79921e-07
WID:274996 || IMAGE:241274 || MAP:6p21.3 || HIST1H2AC || KIAA0582 ||	0.85375	0.526501	0.193573	0.0300764	2.81146e-07
WID:276196 || IMAGE:754126 || MAP:6q25 || FNDC1 || fibronectin type III domain containing 1 ||	0.825064	0.570604	1.54012	0.231816	2.84697e-07
WID:186360 || IMAGE:41591 || MAP:22q11 || MN1 || meningioma (disrupted in balanced translocation) 1 ||	-0.358921	-0.946909	-0.152117	0.00120175	2.87507e-07
WID:281746 || IMAGE:2326267 || MAP:2p24.3-p || AAK1 || AP2 associated kinase 1 ||	-0.0762571	0.174927	-0.370714	0.0561931	2.88212e-07
WID:273760 || IMAGE:950479 || MAP:10p13 || LOC221061 || hypothetical protein LOC221061 ||	0.787357	0.656859	1.28375	0.562606	2.92677e-07
WID:187635 || IMAGE:179776 || MAP: || || Unknown ||	0.731557	0.754147	1.52209	0.930379	2.97637e-07
WID:186822 || IMAGE:381067 || MAP:13q14 || RFXAP || regulatory factor X-associated protein ||	-0.510664	-0.470043	0.112126	0.900332	3.00967e-07
WID:277088 || IMAGE:280985 || MAP:5q21 || CPEB4 || cytoplasmic polyadenylation element binding protein 4 ||	0.758	0.527974	-0.0677375	0.384083	3.02213e-07
WID:281704 || IMAGE:2316397 || MAP:Xp11.2 || MAGED2 || melanoma antigen, family D, 2 ||	0.608636	1.26491	0.56436	0.000559158	3.02291e-07
WID:187710 || IMAGE:796759 || MAP:8p11.2 || VDAC3 || voltage-dependent anion channel 3 ||	-0.635514	-0.899169	-0.102478	0.361678	3.07617e-07
WID:274653 || IMAGE:2488760 || MAP:12q13.2- || CS || citrate synthase ||	0.202343	-0.55419	0.325349	0.0396646	3.09786e-07
WID:275413 || IMAGE:137058 || MAP: || || Unknown ||	0.115321	-0.681766	-0.184113	0.00138947	3.12176e-07
WID:189491 || IMAGE:714414 || MAP:3p21.3 || UQCRC1 || ubiquinol-cytochrome c reductase core protein I ||	0.511014	-0.476539	0.259715	0.000319536	3.12402e-07
WID:184604 || IMAGE:784337 || MAP:10q11.1 || CXCL12 || SDF-1=Stromal cell-derived factor 1=chemokine=CXCR4 ligand ||	1.76963	0.688253	1.65589	0.00790974	3.12487e-07
WID:279434 || IMAGE:1635066 || MAP:12q15 || PHLDA1 || pleckstrin homology-like domain, family A, member 1 ||	0.479823	1.31145	0.42348	3.70779e-06	3.13556e-07
WID:282428 || IMAGE:2577023 || MAP:14q11.2 || HNRPC || heterogeneous nuclear ribonucleoprotein C (C1/C2) ||	0.696293	-0.439871	0.198907	0.000866834	3.13587e-07
WID:276579 || IMAGE:137655 || MAP:1p13.2 || RIF1 || receptor-interacting factor 1 ||	-0.565379	0.322897	-0.0877835	6.09547e-07	3.14041e-07
WID:277379 || IMAGE:32195 || MAP:12q || CHST11 || carbohydrate (chondroitin 4) sulfotransferase 11 ||	-0.0437571	0.203391	-0.432862	0.114666	3.16015e-07
WID:281871 || IMAGE:2073679 || MAP:5 || || Transcribed sequences ||	-0.0566857	1.09049	0.5358	2.66901e-07	3.20106e-07
WID:281454 || IMAGE:2110301 || MAP:5q34-q35 || GFPT2 || glutamine-fructose-6-phosphate transaminase 2 ||	1.90411	1.22139	2.41042	0.0689601	3.21616e-07
WID:191374 || IMAGE:2557540 || MAP:14q24.1 || ERH || enhancer of rudimentary homolog (Drosophila) ||	-0.72495	-0.62927	-0.0947718	0.506173	3.25401e-07
WID:280578 || IMAGE:815588 || MAP:6q24.1 || C6orf56 || chromosome 6 open reading frame 56 ||	-0.445293	-1.04082	0.0175818	0.0607744	3.26603e-07
WID:190955 || IMAGE:2338834 || MAP:12p12.1 || SOX5 || SRY (sex determining region Y)-box 5 ||	-0.0118857	0.220232	-0.171733	0.00700372	3.27707e-07
WID:279646 || IMAGE:357052 || MAP:1p13.1 || CAPZA1 || capping protein (actin filament) muscle Z-line, alpha 1 ||	-0.610286	-1.63547	-0.553838	0.00128216	3.27976e-07
WID:275420 || IMAGE:795322 || MAP:Xp21.3 || ZFX || zinc finger protein, X-linked ||	0.752571	0.525584	0.926641	0.0883994	3.33472e-07
WID:275416 || IMAGE:252278 || MAP:16p12.1 || MGC10500 || hypothetical protein MGC10500 ||	0.453929	0.172538	-0.246138	0.0283773	3.36093e-07
WID:274029 || IMAGE:744914 || MAP:2p13-p12 || MAD || MAX dimerization protein 1 ||	-3.00921	-2.84109	-1.82197	0.546111	3.37237e-07
WID:275010 || IMAGE:243113 || MAP: || || Fanconi anemia, complementation group C, mRNA (cDNA clone IMAGE:4100953), partial cds ||	-0.3491	-0.185229	-0.62915	0.250096	3.38033e-07
WID:276797 || IMAGE:176450 || MAP: || || Unknown ||	0.221738	0.227778	-0.101673	0.919473	3.38175e-07
WID:278509 || IMAGE:856504 || MAP:1 || WAC || WW domain containing adaptor with coiled-coil ||	-0.453529	-0.783517	-0.190343	0.0573819	3.38395e-07
WID:275314 || IMAGE:503889 || MAP:18q12.2 || P15RS || hypothetical protein FLJ10656 ||	0.779614	0.644023	1.26698	0.599959	3.38779e-07
WID:187142 || IMAGE:884438 || MAP:2q31 || NFE2L2 || nuclear factor (erythroid-derived 2)-like 2 ||	-0.253264	-1.01623	-0.118324	0.0366897	3.38918e-07
WID:281772 || IMAGE:1722146 || MAP:2p11.2 || SIAT9 || sialyltransferase 9 (CMP-NeuAc:lactosylceramide alpha-2,3-sialyltransferase; GM3 synthase) ||	-0.115992	0.167435	-0.242827	0.0401597	3.39818e-07
WID:188466 || IMAGE:35191 || MAP:17q11.2 || SDF2 || SDF2=stromal cell-derived factor-2 ||	-0.538786	0.371541	-0.0822443	2.49658e-06	3.41391e-07
WID:190087 || IMAGE:1584792 || MAP:2q24.1 || STAM2 || signal transducing adaptor molecule (SH3 domain and ITAM motif) 2 ||	0.0973357	0.435776	-0.124136	0.0158864	3.43533e-07
WID:276934 || IMAGE:256975 || MAP:2p22.3 || PRO1853 || hypothetical protein PRO1853 ||	0.216907	0.360855	0.0556038	0.224657	3.45302e-07
WID:186672 || IMAGE:711959 || MAP:1q21.2 || POLR3C || polymerase (RNA) III (DNA directed) polypeptide C (62kD) ||	0.0203286	-0.0404971	0.2708	0.655856	3.46822e-07
WID:279939 || IMAGE:1569465 || MAP:11q13.2- || IGHMBP2 || immunoglobulin mu binding protein 2 ||	0.0105929	0.0799552	-0.355851	0.463022	3.47694e-07
WID:185685 || IMAGE:878676 || MAP:2q35 || XRCC5 || X-ray repair complementing defective repair in Chinese hamster cells 5 (double-strand-break rejoining; Ku autoantigen, 80kDa) ||	-0.425921	-0.467833	0.294737	0.863497	3.48195e-07
WID:275735 || IMAGE:504461 || MAP:1q42-q44 || KMO || kynurenine 3-monooxygenase (kynurenine 3-hydroxylase) ||	-0.506475	-0.208264	-1.19128	0.607506	3.48837e-07
WID:279450 || IMAGE:1635382 || MAP: || || Unknown ||	-0.747264	-0.376546	-0.777293	0.00121602	3.49001e-07
WID:276818 || IMAGE:267666 || MAP:14q11.2 || SLC7A8 || solute carrier family 7 (cationic amino acid transporter, y+ system), member 8 ||	0.0584286	0.631417	0.0298593	0.000276948	3.50544e-07
WID:186090 || IMAGE:130280 || MAP:7p15 || CREB5 || cAMP responsive element binding protein 5 ||	0.800093	-0.263093	-1.36014	0.00879538	3.52228e-07
WID:185546 || IMAGE:1404841 || MAP: || || Unknown ||	0.498393	-0.224003	0.132134	0.00145679	3.52364e-07
WID:187472 || IMAGE:853809 || MAP:1q23.1 || RGS5 || regulator of G-protein signalling 5 ||	3.21999	0.605359	1.42267	2.42397e-06	3.52616e-07
WID:280826 || IMAGE:111597 || MAP:6 || || Transcribed sequence with moderate similarity to protein ref:NP_060137.1 (H.sapiens) hypothetical protein FLJ20097 [Homo sapiens] ||	0.386664	0.420347	-0.0321164	0.897908	3.55604e-07
WID:279052 || IMAGE:1635418 || MAP:13q32.3 || FLJ14624 || hypothetical protein FLJ14624 ||	0.408607	0.287565	0.805516	0.401976	3.58486e-07
WID:188722 || IMAGE:428773 || MAP: || || Unknown ||	0.128186	-0.00808462	0.9397	0.24986	3.58494e-07
WID:185399 || IMAGE:768377 || MAP:11q23.3 || HMBS || hydroxymethylbilane synthase ||	0.349093	-0.113976	0.599761	0.0649451	3.62103e-07
WID:280799 || IMAGE:2013633 || MAP:10p14-p1 || STAM || signal transducing adaptor molecule (SH3 domain and ITAM motif) 1 ||	-0.118707	0.105268	0.491049	0.0134697	3.63126e-07
WID:274688 || IMAGE:2497898 || MAP:4 || ZNF330 || zinc finger protein 330 ||	-0.351836	-0.0381838	-0.634733	0.0118247	3.65071e-07
WID:274976 || IMAGE:138496 || MAP:12p13.1- || MFAP5 || microfibrillar associated protein 5 ||	0.553046	0.272119	1.35234	0.19722	3.69054e-07
WID:276957 || IMAGE:259891 || MAP:2q11.2 || CIAO1 || WD40 protein Ciao1 ||	0.112364	0.723257	0.210552	8.12969e-05	3.6966e-07
WID:185177 || IMAGE:433253 || MAP:9q22.3 || FBP1 || Fructose-bisphosphatase 1 ||	-0.361443	-1.94292	-0.780757	0.000989419	3.71766e-07
WID:274995 || IMAGE:241258 || MAP:3 || || Transcribed sequences ||	0.164864	0.326266	-0.109762	0.152679	3.72855e-07
WID:188542 || IMAGE:471196 || MAP:2q37 || ITM2C || integral membrane protein 2C ||	0.924157	0.605649	1.67408	0.161392	3.72934e-07
WID:184307 || IMAGE:50182 || MAP:Xp22.32 || KAL1 || Kallmann syndrome 1 sequence ||	0.974671	0.153591	0.754091	1.7748e-05	3.73836e-07
WID:281765 || IMAGE:1640707 || MAP:9p22.3 || SMARCA2 || SWI/SNF related, matrix associated, actin dependent regulator of chromatin, subfamily a, member 2 ||	-0.03103	0.406656	-0.119815	0.000948848	3.73976e-07
WID:191232 || IMAGE:2578603 || MAP:7 || || Similar to mKIAA0038 protein (LOC392647), mRNA ||	-0.0946286	1.64163	0.561602	9.51346e-08	3.74958e-07
WID:189647 || IMAGE:859185 || MAP:2q24 || SLC25A12 || solute carrier family 25 (mitochondrial carrier, Aralar), member 12 ||	0.314614	0.0167729	0.373005	0.152355	3.75129e-07
WID:280461 || IMAGE:788523 || MAP:5q35.2 || DC-UbP || dendritic cell-derived ubiquitin-like protein ||	1.32124	1.09491	1.81639	0.378913	3.7523e-07
WID:185603 || IMAGE:360392 || MAP:3q27 || MAP3K13 || mitogen-activated protein kinase kinase kinase 13 ||	0.763357	0.153172	0.453344	0.00132064	3.79598e-07
WID:185516 || IMAGE:290378 || MAP:7q32-q33 || PODXL || podocalyxin-like ||	2.63441	0.948097	2.00977	0.00160211	3.81874e-07
WID:274770 || IMAGE:2565909 || MAP:17q21 || VAT1 || vesicle amine transport protein 1 homolog (T californica) ||	1.03153	1.55485	0.64743	0.0414424	3.83276e-07
WID:189971 || IMAGE:825771 || MAP:8q21.2 || CPNE3 || copine III ||	-0.615107	-1.01753	-0.362342	0.190489	3.8934e-07
WID:279690 || IMAGE:588911 || MAP:12q24.1 || OAS1 || 2',5'-oligoadenylate synthetase 1, 40/46kDa ||	-0.337843	-0.374513	0.148151	0.853571	3.95715e-07
WID:184471 || IMAGE:109708 || MAP:17q12-17 || CDC27 || cell division cycle 27 ||	-0.0273727	-0.194281	0.889132	0.52539	4.00218e-07
WID:273695 || IMAGE:79525 || MAP:13 || || Transcribed sequence with strong similarity to protein ref:NP_009037.1 (H.sapiens) ubiquitin-like 3 [Homo sapiens] ||	-0.549386	0.407484	-0.136513	6.91446e-05	4.03364e-07
WID:273862 || IMAGE:50175 || MAP:19p13.11 || LSM4 || LSM4 homolog, U6 small nuclear RNA associated (S. cerevisiae) ||	0.50775	0.637959	0.177707	0.31938	4.07329e-07
WID:276500 || IMAGE:243135 || MAP:12q23.3 || LOC283431 || hypothetical protein LOC283431 ||	1.60907	1.797	0.915966	0.524812	4.07885e-07
WID:186646 || IMAGE:839516 || MAP:16q22-q2 || SNTB2 || syntrophin, beta 2 (dystrophin-associated protein A1, 59kDa, basic component 2) ||	0.0587857	0.77667	0.301827	9.07331e-07	4.10856e-07
WID:187011 || IMAGE:356783 || MAP:17p13.3 || TM4SF5 || transmembrane 4 superfamily member 5 ||	0.2492	-0.114226	0.48842	0.0140388	4.11028e-07
WID:282490 || P44350 || MAP:16q22 || TRADD || TNFRSF1A-associated via death domain ||	0.118636	0.136893	-0.376452	0.925776	4.14294e-07
WID:191320 || IMAGE:2456570 || MAP:19p13.13 || GPSN2 || glycoprotein, synaptic 2 ||	0.436314	0.146533	0.774653	0.175411	4.23044e-07
WID:185893 || IMAGE:727192 || MAP:16q22.2 || NFATC3 || NFAT4=NFATc3=NFATx=nuclear factor of activated T-cells, cytoplasmic, calcineurin-dependent 3 ||	-0.981686	-1.01081	-0.440775	0.858273	4.23246e-07
WID:187094 || IMAGE:770614 || MAP:19p13.1 || RGS19IP1 || regulator of G-protein signalling 19 interacting protein 1 ||	1.08767	0.752207	1.48876	0.204503	4.23449e-07
WID:187562 || IMAGE:773568 || MAP:13q21.1- || POU4F1 || RDC-1=POU domain transcription factor ||	0.0397714	0.499814	0.0191711	0.00354733	4.23593e-07
WID:186682 || IMAGE:897806 || MAP:14q21-q2 || HIF1A || hypoxia-inducible factor 1, alpha subunit (basic helix-loop-helix transcription factor) ||	-0.964507	-1.61376	-0.843815	0.0272032	4.2469e-07
WID:278114 || IMAGE:149721 || MAP: || || Unknown ||	0.763557	0.369686	-0.118367	0.0736864	4.2516e-07
WID:278801 || IMAGE:1492268 || MAP:17q22-q2 || TRIM37 || tripartite motif-containing 37 ||	0.910221	0.0600586	0.789958	0.00629996	4.26094e-07
WID:186837 || IMAGE:703479 || MAP:Xp22.32 || FAM16AX || family with sequence similarity 16, member A, X-linked ||	-0.237943	-0.10951	0.534498	0.546732	4.26581e-07
WID:189863 || IMAGE:506305 || MAP:1p35.2 || GMEB1 || glucocorticoid modulatory element binding protein 1 ||	-0.664064	-0.111415	-0.491712	4.18922e-05	4.28247e-07
WID:187626 || IMAGE:1049330 || MAP:12p11.2 || SSPN || sarcospan (Kras oncogene-associated gene) ||	-0.0556071	-0.174975	0.129567	0.160315	4.2847e-07
WID:187071 || IMAGE:428223 || MAP:20q11.1- || MAPRE1 || microtubule-associated protein, RP/EB family, member 1 ||	-0.577857	-0.653219	0.0327303	0.773583	4.30054e-07
WID:187788 || IMAGE:884272 || MAP:1q41 || H3F3A || H3 histone, family 3A ||	-1.55319	0.375284	-0.325548	2.32483e-10	4.3322e-07
WID:282152 || IMAGE:2488804 || MAP:15q26.3 || IGF1R || insulin-like growth factor 1 receptor ||	0.7263	1.04681	0.241108	0.120991	4.41701e-07
WID:187223 || IMAGE:471641 || MAP:12q13 || RODH || 3-hydroxysteroid epimerase ||	-0.0750214	-0.0587388	0.41778	0.829269	4.45329e-07
WID:282151 || IMAGE:2488760 || MAP:12q13.2- || CS || citrate synthase ||	0.258857	-0.621468	0.216776	0.0370538	4.4565e-07
WID:274973 || IMAGE:137096 || MAP: || || Unknown ||	-0.09705	0.0775517	-0.390189	0.194608	4.47426e-07
WID:190885 || IMAGE:453112 || MAP:11q24 || EVA1 || epithelial V-like antigen 1 ||	0.509946	-0.211211	0.538918	0.000216059	4.56323e-07
WID:185958 || IMAGE:753917 || MAP:13q32.3 || TM9SF2 || transmembrane 9 superfamily member 2 ||	-0.102893	-0.359674	0.632904	0.317706	4.60984e-07
WID:274287 || IMAGE:1558543 || MAP:1p13.1 || CAPZA1 || capping protein (actin filament) muscle Z-line, alpha 1 ||	-0.6738	-1.42618	-0.472142	0.00393803	4.6451e-07
WID:184698 || IMAGE:898219 || MAP:7q32 || MEST || mesoderm specific transcript homolog (mouse) ||	0.22805	0.321841	0.904903	0.444849	4.6583e-07
WID:280023 || IMAGE:262264 || MAP:18p11.2 || PTPRM || protein tyrosine phosphatase, receptor type, M ||	2.36654	2.18388	1.17124	0.605619	4.71133e-07
WID:278243 || IMAGE:454039 || MAP:12q24.21 || RBM19 || RNA binding motif protein 19 ||	-0.225888	0.052769	-0.336284	0.0970202	4.73641e-07
WID:187003 || IMAGE:251028 || MAP:14q22.1 || KTN1 || kinectin 1 (kinesin receptor) ||	-0.0628429	-0.388293	0.116894	0.0957273	4.74824e-07
WID:279460 || IMAGE:1635601 || MAP:17q25 || GPRC5C || G protein-coupled receptor, family C, group 5, member C ||	1.61146	0.121466	0.728163	0.000106748	4.75931e-07
WID:275511 || IMAGE:268876 || MAP:14q13 || SIP1 || survival of motor neuron protein interacting protein 1 ||	1.46864	1.89681	3.27577	0.310664	4.77605e-07
WID:280440 || IMAGE:823692 || MAP:1p31-p22 || PAI-RBP1 || PAI-1 mRNA-binding protein ||	-0.437415	-0.234378	0.385304	0.453631	4.77676e-07
WID:184294 || IMAGE:771323 || MAP:1p36.3-p || PLOD || procollagen-lysine, 2-oxoglutarate 5-dioxygenase (lysine hydroxylase, Ehlers-Danlos syndrome type VI) ||	0.407536	0.869638	0.157244	0.0998485	4.78786e-07
WID:188684 || IMAGE:810928 || MAP:7q22 || PLOD3 || procollagen-lysine, 2-oxoglutarate 5-dioxygenase 3 ||	0.694293	1.59065	0.708413	0.000997802	4.80203e-07
WID:275847 || IMAGE:308223 || MAP:1q32.1 || C1orf40 || chromosome 1 open reading frame 40 ||	0.50355	1.29151	0.42659	0.00233459	4.80541e-07
WID:275573 || IMAGE:503334 || MAP:11p13 || FBXO3 || F-box only protein 3 ||	0.255985	0.231159	-0.205755	0.897436	4.82269e-07
WID:281852 || IMAGE:1948122 || MAP:11p11.2 || KBTBD4 || kelch repeat and BTB (POZ) domain containing 4 ||	0.2517	-0.247291	0.19519	0.0216159	4.82319e-07
WID:188161 || IMAGE:2316338 || MAP:13q12-q1 || TPT1 || tumor protein, translationally-controlled 1 ||	-0.377843	-0.474144	0.426891	0.634997	4.86546e-07
WID:280811 || IMAGE:2019387 || MAP:9q34.3 || SNAPC4 || small nuclear RNA activating complex, polypeptide 4, 190kDa ||	0.0205	0.395583	0.00041	0.00757736	5.01358e-07
WID:274372 || IMAGE:200804 || MAP:9p13.2 || KIAA1892 || KIAA1892 ||	0.469157	0.309656	-0.0835585	0.462499	5.0177e-07
WID:281053 || IMAGE:1697146 || MAP:7q11.23- || PHTF2 || putative homeodomain transcription factor 2 ||	-1.71313	-0.716526	-1.20155	0.000289184	5.05606e-07
WID:187100 || IMAGE:502333 || MAP:20q12 || NCOA3 || nuclear receptor coactivator 3 ||	-0.142057	-0.264171	0.399318	0.575013	5.05632e-07
WID:184764 || IMAGE:51702 || MAP:10q24.1- || GOT1 || Glutamic-oxaloacetic transaminase 1, soluble (aspartate aminotransferase 1) ||	1.54802	0.427189	0.925828	0.00100418	5.06278e-07
WID:282157 || IMAGE:2489436 || MAP:3q21 || MYLK || myosin, light polypeptide kinase ||	1.11977	-0.277381	0.928338	4.21566e-05	5.07205e-07
WID:276452 || IMAGE:208377 || MAP:20 || || Transcribed sequence with moderate similarity to protein sp:P39194 (H.sapiens) ALU7_HUMAN Alu subfamily SQ sequence contamination warning entry ||	0.706886	0.469493	0.0627671	0.215262	5.12161e-07
WID:281020 || IMAGE:1637504 || MAP:17 || || CDNA FLJ42435 fis, clone BLADE2006849 ||	-0.344669	-0.0444531	-0.384818	0.0312747	5.12842e-07
WID:274486 || IMAGE:2342392 || MAP:17q21 || AOC3 || amine oxidase, copper containing 3 (vascular adhesion protein 1) ||	0.879871	0.414638	1.40809	0.0366316	5.2369e-07
WID:187842 || IMAGE:897865 || MAP:Xp22 || MID1 || midline 1 (Opitz/BBB syndrome) ||	1.63872	1.10903	1.94486	0.174743	5.23902e-07
WID:277223 || IMAGE:824622 || MAP:Xq12-q13 || FLJ12525 || hypothetical protein FLJ12525 ||	0.168357	0.219122	-0.104962	0.592346	5.25896e-07
WID:279574 || IMAGE:251047 || MAP: || || MMP-17=Matrix metalloproteinase 17=MT-4-MMP=membrane-type matrix metalloproteinase 4= 63 KD MMP ||	-0.443733	0.203148	-0.45638	0.000452095	5.26289e-07
WID:187760 || IMAGE:869187 || MAP:2p21-p16 || EPAS1 || endothelial PAS domain protein 1 ||	3.33718	1.56028	2.21753	1.33475e-09	5.30852e-07
WID:187316 || IMAGE:487115 || MAP:11p11.2 || PTPRJ || protein tyrosine phosphatase, receptor type, J ||	-1.78654	-0.759077	-1.51098	0.000215933	5.31539e-07
WID:273840 || IMAGE:415712 || MAP: || || Transcribed sequences ||	0.154621	0.34882	-0.0826589	0.116024	5.31755e-07
WID:279220 || IMAGE:1569462 || MAP:6 || || Transcribed sequence with weak similarity to protein ref:NP_060265.1 (H.sapiens) hypothetical protein FLJ20378 [Homo sapiens] ||	0.298964	0.234427	-0.219133	0.644585	5.32469e-07
WID:189476 || IMAGE:221632 || MAP:14q24.3 || EIF2B2 || eukaryotic translation initiation factor 2B, subunit 2 beta, 39kDa ||	0.539464	-0.0784513	0.657611	0.0249155	5.37237e-07
WID:279369 || IMAGE:1588992 || MAP:11q12.1 || LCMR1 || lung cancer metastasis-related protein 1 ||	0.239593	0.147522	0.579218	0.605381	5.38479e-07
WID:274517 || IMAGE:2394586 || MAP: || || Unknown ||	-0.225621	-0.350894	0.199943	0.360679	5.42547e-07
WID:282534 || P01122 || MAP: || || B-cell CLL/lymphoma 2 ||	-0.600862	-0.224531	-0.897875	0.0543486	5.42761e-07
WID:275475 || IMAGE:202199 || MAP:14q31.1 || CPSF2 || cleavage and polyadenylation specific factor 2, 100kDa ||	0.116614	0.380602	-0.141923	0.0464034	5.48751e-07
WID:275427 || IMAGE:280387 || MAP: || || Unknown ||	0.312936	0.26514	-0.103512	0.596611	5.49812e-07
WID:277082 || IMAGE:281103 || MAP:1q22 || ASH1L || ash1 (absent, small, or homeotic)-like (Drosophila) ||	0.797029	0.130254	0.687278	0.0415851	5.53899e-07
WID:277287 || IMAGE:491058 || MAP:14q32.33 || MGC2562 || hypothetical protein MGC2562 ||	0.0885077	-0.00711094	0.339237	0.548631	5.54756e-07
WID:188371 || IMAGE:2514373 || MAP:3q28 || POLR2H || polymerase (RNA) II (DNA directed) polypeptide H ||	0.610464	0.1216	0.720135	0.00980679	5.58774e-07
WID:282400 || IMAGE:2569701 || MAP:1q23.1 || RGS5 || regulator of G-protein signalling 5 ||	4.26314	1.57062	2.67388	1.03308e-06	5.59139e-07
WID:190765 || IMAGE:1585510 || MAP:3q28-q29 || MFI2 || antigen p97 (melanoma associated) identified by monoclonal antibodies 133.2 and 96.5 ||	0.160071	1.2284	0.19382	0.00114252	5.65395e-07
WID:278096 || IMAGE:140429 || MAP: || || Unknown ||	0.102507	0.0351275	0.438089	0.439913	5.66641e-07
WID:275082 || IMAGE:299815 || MAP:3q26.33 || IRA1 || likely ortholog of mouse IRA1 protein ||	1.72155	0.815231	1.60823	0.00236804	5.69887e-07
WID:191329 || IMAGE:2492817 || MAP: || || Unknown ||	0.422986	1.03975	0.545009	2.20917e-05	5.70156e-07
WID:190184 || IMAGE:814899 || MAP:8p21 || BNIP3L || BCL2/adenovirus E1B 19kDa interacting protein 3-like ||	0.264029	0.132117	-0.288338	0.511957	5.73881e-07
WID:273911 || IMAGE:149745 || MAP:7q11.22 || || Similar to Williams-Beuren syndrome critical region protein 19 (LOC155081), mRNA ||	-0.11815	-0.0346	-0.372983	0.296257	5.76394e-07
WID:275738 || IMAGE:365531 || MAP:1p36.1 || CDC42 || cell division cycle 42 (GTP binding protein, 25kDa) ||	-1.20615	-1.64525	-0.775543	0.0108603	5.81963e-07
WID:277814 || IMAGE:878173 || MAP:2p24.3-p || CGI-105 || CGI-105 protein ||	-0.0654143	0.683781	0.1399	0.000308817	5.93116e-07
WID:278382 || IMAGE:725612 || MAP:22q11.2 || CECR1 || cat eye syndrome chromosome region, candidate 1 ||	-0.183038	-0.0666517	-0.567079	0.468281	5.94961e-07
WID:279436 || IMAGE:1635099 || MAP:11p14.3 || MGC52019 || hypothetical protein MGC52019 ||	-0.729093	-1.13627	-0.462119	0.186052	5.99639e-07
WID:275241 || IMAGE:133972 || MAP:8q12.1 || RAB2 || RAB2, member RAS oncogene family ||	0.557636	0.448593	1.14417	0.655996	5.99822e-07
WID:184902 || IMAGE:281476 || MAP:4q32-q33 || AGA || aspartylglucosaminidase ||	-0.550286	0.00678551	-0.405443	2.19844e-05	6.08773e-07
WID:278985 || IMAGE:1614140 || MAP:15q11.2- || RASL12 || RAS-like, family 12 ||	-0.277731	-0.388243	0.450269	0.564728	6.13614e-07
WID:186221 || IMAGE:244703 || MAP:13q33 || ITGBL1 || integrin, beta-like 1 (with EGF-like repeat domains) ||	0.626864	0.154821	1.08031	0.152187	6.15647e-07
WID:278197 || IMAGE:180950 || MAP:1 || || CDNA FLJ11862 fis, clone HEMBA1006900 ||	-0.0665636	0.203366	-0.107651	0.0898818	6.18019e-07
WID:281072 || IMAGE:1716169 || MAP: || || Unknown ||	0.331485	0.275397	-0.274631	0.648654	6.19977e-07
WID:190247 || IMAGE:1606261 || MAP:14q32.1- || BDKRB1 || bradykinin receptor B1 ||	0.330223	-0.0619906	0.623507	0.0964081	6.24606e-07
WID:190235 || IMAGE:858540 || MAP: || || Unknown ||	0.0849857	-0.237718	0.105008	0.157868	6.25395e-07
WID:187998 || IMAGE:810936 || MAP:19p13.3- || SAFB || scaffold attachment factor B ||	-0.357129	-0.0091	-0.527941	0.0745981	6.33192e-07
WID:279144 || IMAGE:1535263 || MAP:17p11.2 || NCOR1 || nuclear receptor co-repressor 1 ||	-0.26615	-0.905703	-0.421875	0.00251114	6.34551e-07
WID:276628 || IMAGE:149406 || MAP:6q15 || KIAA1117 || KIAA1117 ||	0.325079	-0.0303627	0.31372	0.00238217	6.36462e-07
WID:184414 || IMAGE:49665 || MAP:13q22 || EDNRB || endothelin receptor type B ||	1.77314	2.60803	1.2268	0.0473174	6.38189e-07
WID:187952 || IMAGE:753417 || MAP:15q21-q2 || MADH6 || MAD, mothers against decapentaplegic homolog 6 (Drosophila) ||	0.632764	0.393516	0.941803	0.191719	6.44737e-07
WID:185865 || IMAGE:810504 || MAP:Xp11.23 || PLP2 || proteolipid protein 2 (colonic epithelium-enriched) ||	-2.05066	-1.85597	-0.968283	0.577811	6.47846e-07
WID:274680 || IMAGE:2496590 || MAP: || || Unknown ||	-0.990607	-0.716609	-1.36612	0.280492	6.5156e-07
WID:277323 || IMAGE:462089 || MAP: || || Unknown ||	0.131115	-0.208754	0.0759383	0.0145852	6.53687e-07
WID:186459 || IMAGE:897646 || MAP:20q13.3 || COL9A3 || collagen, type IX, alpha 3 ||	0.0814714	-0.307974	0.262394	0.0423202	6.54034e-07
WID:189218 || IMAGE:840808 || MAP:8p11.2 || PROSC || proline synthetase co-transcribed homolog (bacterial) ||	0.46235	0.0829571	0.58144	0.0103827	6.56593e-07
WID:276743 || IMAGE:186195 || MAP:14q32.33 || EIF5 || eukaryotic translation initiation factor 5 ||	-0.420871	-0.231549	-0.724801	0.279408	6.58777e-07
WID:186984 || IMAGE:232826 || MAP:12q24.11 || ARPC3 || actin related protein 2/3 complex, subunit 3, 21kDa ||	-2.06404	-1.97985	-1.28943	0.619819	6.60804e-07
WID:281660 || IMAGE:2310241 || MAP:8q12.1 || ASPH || aspartate beta-hydroxylase ||	-0.612336	-0.831758	-0.262625	0.26769	6.63547e-07
WID:188737 || IMAGE:771327 || MAP:20q11.23 || NFS1 || NFS1 nitrogen fixation 1 (S. cerevisiae) ||	1.15435	0.23525	0.805568	0.00180969	6.72513e-07
WID:189706 || IMAGE:251555 || MAP:2q35-q37 || PAX3 || paired box gene 3 (Waardenburg syndrome 1) ||	-0.322915	0.137499	-0.384491	8.19165e-07	6.76119e-07
WID:186481 || IMAGE:825295 || MAP:19p13.3 || LDLR || low density lipoprotein receptor (familial hypercholesterolemia) ||	-0.183479	-0.186399	0.257237	0.968733	6.77551e-07
WID:187615 || IMAGE:131091 || MAP:3q27.3 || ALG3 || asparagine-linked glycosylation 3 homolog (yeast, alpha-1,3-mannosyltransferase) ||	0.0198071	-0.0402714	0.488499	0.787802	6.7831e-07
WID:185960 || IMAGE:754093 || MAP:14q22.1 || C14orf166 || chromosome 14 open reading frame 166 ||	1.40206	0.237043	0.822404	0.000445671	6.78312e-07
WID:281117 || IMAGE:1858996 || MAP:7 || || Clone 24438 mRNA sequence ||	0.049975	0.285682	-0.178313	0.119915	6.832e-07
WID:275546 || IMAGE:305843 || MAP:3 || TRNT1 || tRNA nucleotidyl transferase, CCA-adding, 1 ||	1.20288	0.447859	0.910733	0.00263894	6.83203e-07
WID:274971 || IMAGE:143654 || MAP: || || Unknown ||	0.701664	0.674275	0.0448303	0.895377	6.85004e-07
WID:184397 || IMAGE:197525 || MAP:1q21.1 || FMO5 || flavin containing monooxygenase 5 ||	-0.205293	-0.52605	0.106922	0.026864	6.87204e-07
WID:278580 || IMAGE:878447 || MAP:6q24.3-q || PPP1R14C || protein phosphatase 1, regulatory (inhibitor) subunit 14C ||	1.00675	0.079342	0.97943	8.17714e-05	7.00285e-07
WID:278744 || IMAGE:1474447 || MAP:6 || || Transcribed sequences ||	0.423171	0.464712	0.112924	0.681481	7.03756e-07
WID:276817 || IMAGE:266851 || MAP:22cen-q1 || LOC55954 || hypothetical protein LOC55954 ||	-0.265	0.11856	-0.242132	0.0177128	7.0407e-07
WID:184523 || IMAGE:44164 || MAP:7p14-p13 || AMPH || amphiphysin (Stiff-Man syndrome with breast cancer 128kDa autoantigen) ||	-0.626423	0.311525	-0.679894	7.63882e-07	7.04675e-07
WID:278947 || IMAGE:1599489 || MAP:4q31.1 || SCOC || short coiled-coil protein ||	0.771229	0.683982	1.31785	0.734451	7.06096e-07
WID:189150 || IMAGE:595070 || MAP:3q25.1 || SERP1 || stress-associated endoplasmic reticulum protein 1 ||	-1.40437	-0.975646	-0.343487	0.0144143	7.0709e-07
WID:189328 || IMAGE:361456 || MAP:12 || || GADD153=CHOP=DNA-damage-inducible transcript 3=C/EBP-homologous protein ||	-0.52115	-0.134601	-0.592568	0.0568768	7.07384e-07
WID:184843 || IMAGE:357046 || MAP:4p12-cen || CNGA1 || cyclic nucleotide gated channel alpha 1 ||	-0.0832462	-0.200908	0.254963	0.289868	7.19394e-07
WID:279965 || IMAGE:1609537 || MAP:12p13.3 || PRKWNK1 || protein kinase, lysine deficient 1 ||	0.195571	0.190731	-0.346565	0.976833	7.19569e-07
WID:276007 || IMAGE:418192 || MAP:5 || || Clone 23872 mRNA sequence ||	0.122392	0.284765	-0.314711	0.159411	7.25002e-07
WID:274227 || IMAGE:1468070 || MAP:1p33-p32 || MYCBP || c-myc binding protein ||	-0.505893	0.410717	-0.0932209	0.000795702	7.26352e-07
WID:190041 || IMAGE:545632 || MAP:4p16.3 || MAEA || macrophage erythroblast attacher ||	0.00960714	0.396549	-0.0541049	0.00203362	7.29815e-07
WID:189947 || IMAGE:878571 || MAP:16q13 || GPR56 || G protein-coupled receptor 56 ||	0.0640429	0.208439	-0.396521	0.564284	7.31609e-07
WID:277856 || IMAGE:32794 || MAP:19q13.43 || MGC2752 || hypothetical protein MGC2752 ||	0.0494375	0.10688	-0.221219	0.686228	7.33858e-07
WID:186517 || IMAGE:898265 || MAP:14q24 || SFRS5 || splicing factor, arginine/serine-rich 5 ||	-1.70375	-2.36859	-1.61527	0.0230589	7.34824e-07
WID:184875 || IMAGE:788285 || MAP:4q31.22 || EDNRA || endothelin receptor type A ||	1.03154	0.192328	0.881519	0.0137216	7.3498e-07
WID:279400 || IMAGE:1631253 || MAP:20q13.3 || STMN3 || stathmin-like 3 ||	0.296293	0.262278	-0.277901	0.869512	7.35051e-07
WID:279693 || IMAGE:32493 || MAP:2q31.1 || ITGA6 || CD49F=Integrin alpha 6 ||	0.529907	0.0588551	1.32836	0.234712	7.37712e-07
WID:191456 || IMAGE:27624 || MAP: || || Unknown ||	0.473143	0.30624	1.02137	0.564534	7.38102e-07
WID:276128 || IMAGE:626842 || MAP:22 || || Human full-length cDNA 5-PRIME end of clone CS0DK007YB08 of HeLa cells of Homo sapiens (human) ||	0.772164	0.818512	0.265914	0.824848	7.50114e-07
WID:187479 || IMAGE:264895 || MAP:12q || FLN29 || FLN29 gene product ||	-0.241586	-0.735116	-0.324622	0.00350002	7.66061e-07
WID:185246 || IMAGE:745402 || MAP:5q32 || CSNK1A1 || Casein kinase 1, alpha 1 ||	-0.472279	-0.826504	-0.232346	0.102591	7.72872e-07
WID:279940 || IMAGE:1570436 || MAP:3p21.32 || EXOSC7 || exosome component 7 ||	0.118786	0.122083	0.554508	0.987479	7.74319e-07
WID:186543 || IMAGE:484535 || MAP:17q21 || AOC3 || amine oxidase, copper containing 3 (vascular adhesion protein 1) ||	0.519579	0.146365	0.954951	0.00406684	7.75749e-07
WID:277210 || IMAGE:712298 || MAP:13q13-q1 || KIAA1704 || KIAA1704 ||	-0.110871	-0.0609323	0.293467	0.712935	7.77318e-07
WID:277119 || IMAGE:290149 || MAP:14q24 || POMT2 || protein-O-mannosyltransferase 2 ||	0.425979	0.794395	0.286164	0.0073147	7.84206e-07
WID:279038 || IMAGE:1635062 || MAP:12q13.13 || HCCR1 || cervical cancer 1 protooncogene ||	0.1428	-0.312541	0.117838	0.00297009	7.84343e-07
WID:188690 || IMAGE:291097 || MAP:12q13.12 || FKBP11 || FK506 binding protein 11, 19 kDa ||	-0.928257	0.470019	-0.27924	3.58601e-06	7.87006e-07
WID:191305 || IMAGE:2437053 || MAP:11q12-q1 || MARK2 || MAP/microtubule affinity-regulating kinase 2 ||	-0.570757	-0.660114	-0.226313	0.475309	7.88304e-07
WID:185883 || IMAGE:45138 || MAP:4q34.1-q || VEGFC || vascular endothelial growth factor related protein VRP ||	1.34511	0.196863	0.823171	0.000292779	7.94521e-07
WID:282210 || IMAGE:2512137 || MAP:8q22.3 || OAZIN || ornithine decarboxylase antizyme inhibitor ||	-0.988264	-0.410177	0.335848	0.0289285	7.95617e-07
WID:191229 || IMAGE:2569910 || MAP:Xp11.2 || MAGED2 || melanoma antigen, family D, 2 ||	0.478664	1.10019	0.418352	0.00708691	7.96662e-07
WID:278653 || IMAGE:1417985 || MAP:16 || || Transcribed sequence with weak similarity to protein pir:S47532 (H.sapiens) S47532 chaperonin groES - human ||	-1.1789	0.0722826	-0.8306	4.77863e-06	7.972e-07
WID:191311 || IMAGE:2440619 || MAP:9q34.3 || SNAPC4 || small nuclear RNA activating complex, polypeptide 4, 190kDa ||	-0.0543143	0.278559	-0.120711	0.0162765	7.99872e-07
WID:191502 || IMAGE:42993 || MAP:15q26.1 || FURIN || furin (paired basic amino acid cleaving enzyme) ||	-0.33165	1.44872	0.556746	3.67451e-09	8.05176e-07
WID:186630 || IMAGE:782797 || MAP:5q13 || SMN2 || survival of motor neuron 2, centromeric ||	-0.713707	0.243133	-0.352498	0.000824822	8.18566e-07
WID:275624 || IMAGE:770697 || MAP:11q13 || SCYL1 || SCY1-like 1 (S. cerevisiae) ||	-1.37854	-0.551521	-1.53552	0.0123672	8.19012e-07
WID:184572 || IMAGE:714106 || MAP:10q24 || PLAU || plasminogen activator, urokinase ||	1.82593	0.80501	1.86146	0.0143057	8.22672e-07
WID:184086 || IMAGE:878689 || MAP:5q35 || MGAT1 || mannosyl (alpha-1,3-)-glycoprotein beta-1,2-N-acetylglucosaminyltransferase ||	0.151843	-0.165794	0.120099	5.85182e-05	8.2388e-07
WID:279658 || IMAGE:195525 || MAP:8p23.1-p || NAT1 || N-acetyltransferase 1 (arylamine N-acetyltransferase) ||	-0.582507	-1.38898	-0.159914	0.00511627	8.30635e-07
WID:276791 || IMAGE:173087 || MAP:1q32 || UCHL5 || ubiquitin carboxyl-terminal hydrolase L5 ||	-0.135464	0.353387	-0.00352235	1.26448e-06	8.3119e-07
WID:281711 || IMAGE:2316683 || MAP:13q33.1 || LOC93081 || hypothetical protein BC015148 ||	0.162769	0.425445	-0.121384	0.252687	8.35135e-07
WID:276590 || IMAGE:140018 || MAP:2p25.1 || TFCP2L2 || transcription factor CP2-like 2 ||	0.1352	0.0546467	1.04946	0.74118	8.35814e-07
WID:186034 || IMAGE:811920 || MAP:9p13 || IL11RA || IL-11 receptor alpha chain ||	-0.874471	-0.0514464	-0.681206	0.000422818	8.45809e-07
WID:188641 || IMAGE:324342 || MAP:4q21.1 || ASAHL || N-acylsphingosine amidohydrolase (acid ceramidase)-like ||	-2.50342	-3.25554	-2.27961	0.00604329	8.49234e-07
WID:275723 || IMAGE:144849 || MAP:16q24.1 || COTL1 || coactosin-like 1 (Dictyostelium) ||	-3.36526	-2.67325	-3.49123	0.0326733	8.49515e-07
WID:275527 || IMAGE:281395 || MAP:12q24.2 || COX6A1 || cytochrome c oxidase subunit VIa polypeptide 1 ||	0.321921	0.322197	-0.129719	0.998982	8.54431e-07
WID:275177 || IMAGE:111264 || MAP:11 || || CDNA FLJ11723 fis, clone HEMBA1005314 ||	1.28325	0.8574	0.152087	0.15634	8.56403e-07
WID:276534 || IMAGE:134742 || MAP: || || Transcribed sequences ||	0.147583	0.369325	-0.231632	0.186222	8.57269e-07
WID:281028 || IMAGE:1659494 || MAP: || || Unknown ||	0.634243	0.726895	0.237167	0.589921	8.62128e-07
WID:279040 || IMAGE:1635109 || MAP:3p12.1 || DKFZP564O1 || DKFZP564O123 protein ||	0.342357	0.333887	0.838066	0.957284	8.76585e-07
WID:276379 || IMAGE:28444 || MAP:Xp11.4-p || CRSP2 || cofactor required for Sp1 transcriptional activation, subunit 2, 150kDa ||	0.225793	-0.107287	0.449907	0.110883	8.77607e-07
WID:279523 || IMAGE:122004 || MAP:11q13 || ZFPL1 || zinc finger protein-like 1 ||	0.202279	0.306849	0.668827	0.435404	8.82999e-07
WID:188601 || IMAGE:321723 || MAP:1p22 || CTBS || chitobiase, di-N-acetyl- ||	-0.397629	-0.776689	-0.199507	0.109055	8.8712e-07
WID:189118 || IMAGE:594630 || MAP:1p36.1 || DHRS3 || dehydrogenase/reductase (SDR family) member 3 ||	1.03899	0.322675	0.849627	0.000482098	8.91072e-07
WID:189552 || IMAGE:435351 || MAP:10pter-q || COMMD3 || COMM domain containing 3 ||	0.179614	-0.18114	0.341724	0.0268488	8.91738e-07
WID:278921 || IMAGE:1586340 || MAP: || || Unknown ||	0.0779786	-1.19121	-0.0181341	0.000895892	8.92349e-07
WID:189176 || IMAGE:306375 || MAP:1 || || Transcribed sequence with strong similarity to protein sp:P00722 (E. coli) BGAL_ECOLI Beta-galactosidase ||	-0.527343	-0.066013	-0.460299	0.0536394	8.92802e-07
WID:185590 || IMAGE:240651 || MAP:Xp11.4-p || DUSP21 || dual specificity phosphatase 21 ||	-0.901371	-1.40173	-0.333894	0.239198	8.96939e-07
WID:187420 || IMAGE:278650 || MAP:1p35 || PPP1R8 || protein phosphatase 1, regulatory (inhibitor) subunit 8 ||	-0.526321	-0.362184	0.00846667	0.172115	9.02227e-07
WID:275745 || IMAGE:265655 || MAP:6p22.2 || || Clone IMAGE:5742072, mRNA ||	0.2854	1.04263	-0.126294	0.0300451	9.04704e-07
WID:185802 || IMAGE:771220 || MAP:11q13 || RELA || NFkB p65 ||	-0.425307	-1.04957	-0.329801	0.00783991	9.05009e-07
WID:281006 || IMAGE:1553054 || MAP:4q28.1 || PRSS12 || protease, serine, 12 (neurotrypsin, motopsin) ||	-0.247271	0.243684	-0.340264	0.00367188	9.11712e-07
WID:276024 || IMAGE:300055 || MAP:11p11.2 || LOC114971 || hypothetical protein LOC114971 ||	0.3385	-0.14212	0.19833	0.0238409	9.19049e-07
WID:184679 || IMAGE:796646 || MAP:2p25 || ODC1 || ornithine decarboxylase 1 ||	-1.02321	-0.783177	0.0258517	0.273489	9.19695e-07
WID:277933 || IMAGE:163807 || MAP: || FLJ43806 || hypothetical protein FLJ43806 ||	-0.0273429	0.155806	-0.134976	0.0287657	9.24579e-07
WID:185318 || IMAGE:825170 || MAP:3 || || Transcribed sequences ||	-0.529586	-0.835979	-0.275984	0.0472186	9.27492e-07
WID:280734 || IMAGE:128811 || MAP: || || Unknown ||	0.881386	0.0765884	0.493798	1.51888e-05	9.32686e-07
WID:277496 || IMAGE:51829 || MAP:7q22.1 || MLL5 || myeloid/lymphoid or mixed-lineage leukemia 5 (trithorax homolog, Drosophila) ||	0.273179	0.240369	-0.123914	0.782792	9.34832e-07
WID:281440 || IMAGE:2107532 || MAP:12q13.13 || ITGB7 || CD103 beta=Integrin beta 7 ||	-1.74401	-1.66676	-2.39766	0.668802	9.42629e-07
WID:184428 || IMAGE:510679 || MAP:6p24.3 || SSR1 || signal sequence receptor, alpha (translocon-associated protein alpha) ||	-0.614593	-0.661984	-0.0401	0.829027	9.44912e-07
WID:280197 || IMAGE:256619 || MAP:1q23 || HSD17B7 || hydroxysteroid (17-beta) dehydrogenase 7 ||	0.299108	0.384049	0.0130289	0.525217	9.45654e-07
WID:190590 || IMAGE:1553054 || MAP:4q28.1 || PRSS12 || protease, serine, 12 (neurotrypsin, motopsin) ||	-0.0102692	-0.0543883	0.318423	0.661321	9.60473e-07
WID:276424 || IMAGE:205497 || MAP:7q34 || ZC3HDC1 || zinc finger CCCH type domain containing 1 ||	-0.359571	-1.18521	-0.384383	0.00248389	9.64641e-07
WID:281021 || IMAGE:1639305 || MAP:8 || || MRNA; cDNA DKFZp313C1042 (from clone DKFZp313C1042) ||	-0.135738	0.157275	-0.800781	0.143995	9.64669e-07
WID:186213 || IMAGE:48182 || MAP:9 || || Transcribed sequences ||	-0.672379	-0.751723	-0.100725	0.618258	9.6606e-07
WID:282574 || P19289 || MAP: || || matrix metalloproteinase 12 (macrophage elastase) ||	0.4598	0.400166	1.18195	0.826784	9.6933e-07
WID:275796 || IMAGE:144808 || MAP:12q24.1 || DIP13B || DIP13 beta ||	0.902871	0.447671	1.02225	0.0343233	9.86497e-07
WID:186972 || IMAGE:108330 || MAP:15q26 || PLIN || perilipin ||	0.345529	-0.0606783	1.0517	0.0020452	9.93049e-07
WID:188421 || IMAGE:741139 || MAP:20q13.1 || EYA2 || eyes absent homolog 2 (Drosophila) ||	0.528371	0.0601116	1.10886	0.00125737	9.93276e-07
WID:274400 || IMAGE:842879 || MAP: || || Unknown ||	0.7704	0.206665	0.654598	0.00749319	9.97357e-07
WID:190227 || IMAGE:1568561 || MAP:20q11.21 || BCL2L1 || BCL2-like 1 ||	0.665029	0.00989275	0.596486	0.000508541	1.0035e-06
WID:187539 || IMAGE:856427 || MAP:5p15.33 || TRIP13 || thyroid hormone receptor interactor 13 ||	0.142743	1.03667	0.483147	3.27879e-05	1.00522e-06
WID:187371 || IMAGE:432072 || MAP:18q23 || NFATC1 || nuclear factor of activated T-cells, cytoplasmic, calcineurin-dependent 1 ||	-1.39345	-0.686714	-1.50185	0.0003258	1.00535e-06
WID:187450 || IMAGE:202897 || MAP:19q13.4 || LILRB2 || leukocyte immunoglobulin-like receptor, subfamily B (with TM and ITIM domains), member 2 ||	-2.78701	-2.38139	-3.36042	0.0728296	1.01416e-06
WID:276139 || IMAGE:753153 || MAP:19p13.11 || SF4 || splicing factor 4 ||	0.108664	0.234043	-0.17834	0.320595	1.01662e-06
WID:189654 || IMAGE:703930 || MAP:22q11 || ADRBK2 || adrenergic, beta, receptor kinase 2 ||	-1.3006	-0.476867	-1.05567	8.18893e-07	1.02679e-06
WID:282024 || IMAGE:2323631 || MAP:6q14.1-q || PGM3 || phosphoglucomutase 3 ||	1.22209	0.736308	1.50147	0.00949899	1.0348e-06
WID:278218 || IMAGE:195652 || MAP:Xq13.1 || LOC51248 || hypothetical protein LOC51248 ||	0.782743	0.549	1.06974	0.261637	1.03652e-06
WID:282211 || IMAGE:2512263 || MAP:17pter-p || ENO3 || enolase 3, (beta, muscle) ||	-0.953771	-0.370891	0.284478	0.0131337	1.03842e-06
WID:184406 || IMAGE:665774 || MAP:17q21.33 || || Similar to Eukaryotic translation initiation factor 4E (eIF4E) (eIF-4E) (mRNA cap-binding protein) (eIF-4F 25 kDa subunit) (LOC388400), mRNA ||	-0.17625	-0.250416	0.460845	0.753126	1.04355e-06
WID:280601 || IMAGE:826070 || MAP:11q12 || ZFP91 || zinc finger protein 91 homolog (mouse) ||	-0.578557	0.289633	-0.377896	4.47449e-05	1.04414e-06
WID:281286 || IMAGE:85153 || MAP:10q24.1 || CYP2C8 || cytochrome P450, family 2, subfamily C, polypeptide 8 ||	0.174729	0.621858	0.158413	2.53038e-05	1.04694e-06
WID:189727 || IMAGE:1470151 || MAP:11q13.4 || GAB2 || GRB2-associated binding protein 2 ||	-1.86376	-0.567933	-1.28463	1.2412e-08	1.04701e-06
WID:282609 || P24478 || MAP: || || melanoma antigen, family D, 2 ||	0.451857	0.974252	0.441356	0.00507104	1.04863e-06
WID:188961 || IMAGE:26997 || MAP:17q22-q2 || RAD51C || RAD51C=Recombination/repair Rad51-related protein ||	-0.258564	0.465681	-0.0752953	2.8428e-06	1.04989e-06
WID:279814 || IMAGE:28364 || MAP:14q23.1 || RTN1 || reticulon 1 ||	0.0995714	-0.170929	0.271445	0.0682743	1.04996e-06
WID:188125 || IMAGE:1882656 || MAP:9q33 || GPR21 || G protein-coupled receptor 21 ||	0.330936	0.167123	0.691205	0.459245	1.05855e-06
WID:187325 || IMAGE:280356 || MAP:18q21.1 || MADH2 || MAD, mothers against decapentaplegic homolog 2 (Drosophila) ||	-1.26349	-1.28755	-0.62817	0.931134	1.06077e-06
WID:273755 || IMAGE:841386 || MAP:11q12.2 || MPEG1 || macrophage expressed gene 1 ||	0.379871	0.268996	0.76469	0.310012	1.07037e-06
WID:185630 || IMAGE:379309 || MAP:21q22.3 || HRMT1L1 || HMT1 hnRNP methyltransferase-like 1 (S. cerevisiae) ||	-0.588136	0.0605357	-0.569947	0.00603397	1.0714e-06
WID:279676 || IMAGE:252847 || MAP:2q31 || NFE2L2 || nuclear factor (erythroid-derived 2)-like 2 ||	-0.0744643	-0.82528	-0.0533303	0.0114107	1.07344e-06
WID:186821 || IMAGE:714210 || MAP:2p13.3 || RY1 || putative nucleic acid binding protein RY-1 ||	0.141386	-0.301913	0.205784	0.0681069	1.07557e-06
WID:191470 || IMAGE:33632 || MAP:10q24.1- || GOT1 || glutamic-oxaloacetic transaminase 1, soluble (aspartate aminotransferase 1) ||	-0.169907	-0.26784	0.285642	0.639866	1.08586e-06
WID:280173 || IMAGE:123742 || MAP:12p13.32 || FLJ10665 || hypothetical protein FLJ10665 ||	0.112015	0.121711	0.625838	0.928705	1.08724e-06
WID:275247 || IMAGE:141684 || MAP:18 || || Full length insert cDNA clone YI40A07 ||	0.428979	0.122619	0.939987	0.230354	1.08779e-06
WID:280264 || IMAGE:757286 || MAP:1p13.1 || TRIM33 || tripartite motif-containing 33 ||	0.487171	0.242646	-0.511765	0.178739	1.08971e-06
WID:187463 || IMAGE:897271 || MAP:13q12 || KL || klotho ||	0.406457	-0.0835743	0.457619	0.0211645	1.09316e-06
WID:275920 || IMAGE:773511 || MAP:19p13.2 || HOOK2 || hook homolog 2 (Drosophila) ||	1.32129	0.484197	1.05065	0.00161636	1.09818e-06
WID:275418 || IMAGE:272658 || MAP:1q24.2 || LAP1B || lamina-associated polypeptide 1B ||	-0.00805	0.0437731	-0.300528	0.775876	1.09942e-06
WID:275195 || IMAGE:194872 || MAP:16 || || MRNA; cDNA DKFZp686H0155 (from clone DKFZp686H0155) ||	0.350721	0.384278	-0.0508154	0.864829	1.10219e-06
WID:189932 || IMAGE:448747 || MAP:12q24.13 || MAPKAPK5 || mitogen-activated protein kinase-activated protein kinase 5 ||	1.04301	-0.0142886	-0.679575	0.0131852	1.10561e-06
WID:277660 || IMAGE:147088 || MAP:4q23 || FLJ14281 || hypothetical protein FLJ14281 ||	-0.04025	-0.0118928	-0.503836	0.845617	1.10983e-06
WID:276831 || IMAGE:268148 || MAP:7q22-q31 || TRIM4 || tripartite motif-containing 4 ||	0.08225	0.194736	-0.240667	0.337116	1.12181e-06
WID:188831 || IMAGE:782730 || MAP:15q21.2 || ALDH1A2 || aldehyde dehydrogenase 1 family, member A2 ||	1.84992	0.0255646	0.934874	0.00568811	1.13489e-06
WID:279556 || IMAGE:380462 || MAP:2p25.1 || TRB2 || tribbles homolog 2 ||	0.1028	0.357697	-0.118747	0.294856	1.14144e-06
WID:184526 || IMAGE:70827 || MAP:7q34-q36 || ABP1 || amiloride binding protein 1 (amine oxidase (copper-containing)) ||	-0.887214	-0.84188	-0.141767	0.841557	1.16172e-06
WID:185424 || IMAGE:858293 || MAP:2p25.2-p || YWHAQ || tyrosine 3-monooxygenase/tryptophan 5-monooxygenase activation protein, theta polypeptide ||	-0.653623	-0.683499	-0.0829787	0.892449	1.18663e-06
WID:188238 || IMAGE:626683 || MAP:1p35.3 || SFN || 14-3-3 sigma=stratifin ||	0.874621	0.0980371	0.47182	0.00457627	1.18883e-06
WID:274735 || IMAGE:2558027 || MAP: || || Unknown ||	-1.90487	-2.14222	-1.43126	0.249948	1.19262e-06
WID:191322 || IMAGE:2459734 || MAP:19q13.13 || LISCH7 || liver-specific bHLH-Zip transcription factor ||	0.0492	0.417823	1.01272	0.037349	1.19533e-06
WID:278746 || IMAGE:1474539 || MAP:1q32 || UCHL5 || ubiquitin carboxyl-terminal hydrolase L5 ||	0.0843214	0.290435	-0.0196457	0.0149684	1.2005e-06
WID:280029 || IMAGE:50763 || MAP:22q13.1 || CBX6 || chromobox homolog 6 ||	0.512536	0.592812	0.0238326	0.664312	1.2019e-06
WID:276631 || IMAGE:149547 || MAP:3q27.1 || GNB4 || guanine nucleotide binding protein (G protein), beta polypeptide 4 ||	-0.185843	-0.00709429	-0.494571	0.203923	1.20285e-06
WID:273680 || IMAGE:266483 || MAP:22q13.1 || DDX17 || DEAD (Asp-Glu-Ala-Asp) box polypeptide 17 ||	-0.491708	-1.77672	-0.822583	0.000932491	1.20537e-06
WID:187304 || IMAGE:772425 || MAP:2q23 || FAP || fibroblast activation protein=integral membrane serine protease Seprase ||	0.646314	0.355764	1.2582	0.137278	1.20681e-06
WID:276343 || IMAGE:788620 || MAP:1q32.1 || C1orf37 || chromosome 1 open reading frame 37 ||	-0.638457	-0.804048	-0.182664	0.309028	1.20945e-06
WID:273486 || IMAGE:233688 || MAP:10q26.3 || ADAM12 || a disintegrin and metalloproteinase domain 12 (meltrin alpha) ||	-0.192023	0.434797	-0.186936	4.8701e-05	1.21107e-06
WID:282184 || IMAGE:2509615 || MAP:21q22.3 || HRMT1L1 || HMT1 hnRNP methyltransferase-like 1 (S. cerevisiae) ||	-1.07891	-0.304535	-0.801091	0.000608485	1.21146e-06
WID:279239 || IMAGE:1570910 || MAP:11q24.1 || KIAA1959 || nm23-phosphorylated unknown substrate ||	0.118929	0.14089	-0.197559	0.879564	1.21435e-06
WID:274322 || IMAGE:1620550 || MAP:14q22.2 || SAMD4 || sterile alpha motif domain containing 4 ||	-0.0130357	0.127784	-0.216672	0.0984301	1.21462e-06
WID:277838 || IMAGE:23271 || MAP:19q13.43 || FLJ12895 || hypothetical protein FLJ12895 ||	1.19721	-0.331097	0.403749	1.6492e-06	1.22502e-06
WID:189612 || IMAGE:1049287 || MAP:16p13.3 || PRSS21 || protease, serine, 21 (testisin) ||	-0.624986	0.0164471	-0.573951	0.00101826	1.22673e-06
WID:184273 || IMAGE:136188 || MAP:4p16.3-p || MSX1 || msh homeo box homolog 1 (Drosophila) ||	0.354036	-0.427867	0.096159	0.00434316	1.22955e-06
WID:280236 || IMAGE:503641 || MAP:6 || || Transcribed sequence with strong similarity to protein sp:P39194 (H.sapiens) ALU7_HUMAN Alu subfamily SQ sequence contamination warning entry ||	0.472921	0.426483	0.0750507	0.700133	1.23363e-06
WID:280712 || IMAGE:144751 || MAP:18q11.2 || ROCK1 || Rho-associated, coiled-coil containing protein kinase 1 ||	0.296493	0.254998	-0.166208	0.700732	1.23673e-06
WID:275403 || IMAGE:301067 || MAP: || || Transcribed sequences ||	0.147414	0.257566	-0.0613198	0.0524341	1.23746e-06
WID:273600 || IMAGE:504657 || MAP:5q22.1 || PJA2 || praja 2, RING-H2 motif containing ||	0.4061	-0.305122	0.263562	0.0192758	1.24088e-06
WID:280221 || IMAGE:415964 || MAP:7p15.1 || Ells1 || hypothetical protein Ells1 ||	-0.555977	-0.215144	-0.576279	0.00558042	1.24638e-06
WID:184447 || IMAGE:220096 || MAP:16q13 || CNGB1 || cyclic nucleotide gated channel beta 1 ||	2.61937	0.383693	0.930481	6.30924e-06	1.24725e-06
WID:276980 || IMAGE:277266 || MAP:5q35.3 || TRIM41 || tripartite motif-containing 41 ||	0.352543	0.17582	-0.154954	0.0593774	1.25023e-06
WID:276474 || IMAGE:211387 || MAP:18 || || Transcribed sequence with weak similarity to protein sp:P39188 (H.sapiens) ALU1_HUMAN Alu subfamily J sequence contamination warning entry ||	0.197493	0.314815	-0.139432	0.53907	1.26153e-06
WID:184614 || IMAGE:610012 || MAP:12p12.1- || SIAT8A || sialyltransferase 8A (alpha-N-acetylneuraminate: alpha-2,8-sialyltransferase, GD3 synthase) ||	-0.241629	0.380266	-0.0940459	8.45541e-08	1.26753e-06
WID:184514 || IMAGE:769513 || MAP:10q25-qt || MKI67 || Ki67 (long type) ||	-1.07844	-0.848672	-0.389288	0.0184568	1.26936e-06
WID:279585 || IMAGE:774154 || MAP:17p11.1- || CPD || carboxypeptidase D ||	-1.03239	-0.79866	-0.0805357	0.454598	1.27312e-06
WID:280451 || IMAGE:785819 || MAP:21q21.3- || MRPS6 || mitochondrial ribosomal protein S6 ||	0.821036	0.772597	0.23066	0.884145	1.27686e-06
WID:276945 || IMAGE:257960 || MAP: || || Unknown ||	-0.775671	-0.96579	-0.160735	0.437907	1.28705e-06
WID:282565 || P15450 || MAP: || || Homo sapiens insulinoma-glucagonoma protein 20 splice variant 4 (IG20) mRNA, complete cds ||	-0.333671	-0.00339091	-0.415329	0.0372003	1.29289e-06
WID:187117 || IMAGE:769686 || MAP:11q22.3- || THY1 || Thy-1 cell surface antigen ||	1.32226	0.410849	1.06881	7.8975e-06	1.29314e-06
WID:276636 || IMAGE:150135 || MAP:1q42.12 || FLJ32421 || hypothetical protein FLJ32421 ||	0.0782357	-0.359087	0.525416	0.183049	1.29815e-06
WID:279017 || IMAGE:1630942 || MAP:20p11.2 || CRNKL1 || Crn, crooked neck-like 1 (Drosophila) ||	-0.0202929	0.225129	0.725781	0.0690036	1.30117e-06
WID:186693 || IMAGE:898317 || MAP:13q34 || CUL4A || cullin 4A ||	-0.175921	-0.189999	0.3488	0.939828	1.30212e-06
WID:277369 || IMAGE:486386 || MAP:5q35.1 || STK10 || serine/threonine kinase 10 ||	-2.18916	-1.3556	-2.4321	0.000704776	1.30286e-06
WID:184402 || IMAGE:767851 || MAP:15q21.1 || FBN1 || fibrillin 1 (Marfan syndrome) ||	0.159477	-0.0714574	0.571823	0.160397	1.32328e-06
WID:279806 || IMAGE:898208 || MAP:20q11.23 || TRPC4AP || transient receptor potential cation channel, subfamily C, member 4 associated protein ||	1.41143	0.645549	1.26046	0.00161261	1.32583e-06
WID:184822 || IMAGE:898122 || MAP:5p13 || C7 || complement component 7 ||	0.560515	0.0491594	0.74863	0.0369911	1.34017e-06
WID:277967 || IMAGE:22194 || MAP:6 || || Clone IMAGE:4871993, mRNA ||	0.657092	0.502775	-0.0423607	0.297755	1.36292e-06
WID:278960 || IMAGE:1603424 || MAP:14q21 || TIMM9 || translocase of inner mitochondrial membrane 9 homolog (yeast) ||	-0.130171	0.318322	-0.0715682	4.90507e-06	1.36666e-06
WID:184990 || IMAGE:856796 || MAP:1p36-p22 || SRM || spermidine synthase ||	-0.429743	0.737283	0.190742	0.000143124	1.36866e-06
WID:188734 || IMAGE:502155 || MAP:20q13.11 || PTGIS || prostaglandin I2 (prostacyclin) synthase ||	1.05185	0.705732	1.7873	0.177806	1.37048e-06
WID:186896 || IMAGE:785744 || MAP:11q12.1 || ZDHHC5 || zinc finger, DHHC domain containing 5 ||	0.792386	1.52323	0.727002	0.016117	1.37424e-06
WID:279211 || IMAGE:1569096 || MAP:6p21.3 || CEGF3 || CUB domain and EGF-like repeat containing 3 ||	0.2583	0.454852	0.03501	0.108408	1.37433e-06
WID:186002 || IMAGE:301504 || MAP:11p15.2- || NELL1 || NEL-like 1 (chicken) ||	-0.1267	0.993103	-0.10883	3.13887e-06	1.38011e-06
WID:190085 || IMAGE:1574926 || MAP:19q13.1 || CYP2S1 || cytochrome P450, family 2, subfamily S, polypeptide 1 ||	-0.0899786	-0.0973191	0.27035	0.948042	1.38662e-06
WID:189368 || IMAGE:812172 || MAP:1p22 || BCL10 || B-cell CLL/lymphoma 10 ||	0.323357	0.718984	0.170222	0.207505	1.38904e-06
WID:189418 || IMAGE:767983 || MAP: || || Unknown ||	0.119957	-0.931366	-0.0236427	0.00396928	1.39071e-06
WID:185248 || IMAGE:80221 || MAP:3q21-q25 || CPA3 || carboxypeptidase A3 (mast cell) ||	0.100707	-0.191841	0.374635	0.280319	1.39168e-06
WID:186185 || IMAGE:145503 || MAP:19p13 || CDKN2D || p19-INK4D=Cyclin-dependent kinase 4 inhibitor D ||	-3.47366	-2.11044	-3.06087	4.43623e-06	1.4016e-06
WID:186216 || IMAGE:293104 || MAP:10pter-p || PHYH || phytanoyl-CoA hydroxylase (Refsum disease) ||	0.786529	0.00745147	0.609847	0.0258511	1.4041e-06
WID:184455 || IMAGE:301061 || MAP:21q22.3 || COL18A1 || collagen, type XVIII, alpha 1 ||	2.2863	1.05652	1.95634	0.000388842	1.41776e-06
WID:186644 || IMAGE:785793 || MAP:1p13.1 || CAPZA1 || capping protein (actin filament) muscle Z-line, alpha 1 ||	-0.724129	-1.28831	-0.446602	0.0229756	1.43154e-06
WID:275178 || IMAGE:126438 || MAP: || || Unknown ||	0.156058	0.46626	-0.0425015	0.0340931	1.43641e-06
WID:273514 || IMAGE:295973 || MAP:10q26.13 || INPP5F || inositol polyphosphate-5-phosphatase F ||	-0.0589333	0.350542	-0.272076	0.00434794	1.44416e-06
WID:185864 || IMAGE:42558 || MAP:15q15.1 || GATM || glycine amidinotransferase (L-arginine:glycine amidinotransferase) ||	2.83254	-0.17941	0.671047	4.60353e-06	1.45104e-06
WID:278997 || IMAGE:1626087 || MAP:3p21.31 || XLHSRF-1 || heat shock regulated 1 ||	-0.40315	-0.222611	-0.700638	0.325022	1.45355e-06
WID:274263 || IMAGE:1506126 || MAP:3q13 || PVRL3 || poliovirus receptor-related 3 ||	0.777254	0.579215	1.34309	0.293068	1.45549e-06
WID:275213 || IMAGE:240208 || MAP: || || Unknown ||	-0.136764	-0.216417	0.389546	0.656286	1.45864e-06
WID:276776 || IMAGE:192289 || MAP:2q12.1 || CHST10 || carbohydrate sulfotransferase 10 ||	0.105343	0.120417	-0.273496	0.911453	1.4619e-06
WID:281106 || IMAGE:1850925 || MAP:14q31 || ITPK1 || inositol 1,3,4-triphosphate 5/6 kinase ||	-1.06129	-0.455414	-0.960693	0.0181082	1.46211e-06
WID:279645 || IMAGE:307506 || MAP:2p14-p13 || MEIS1 || Meis1=cooperates with Hox genes and induces myeloid leukemia in mice ||	-0.328036	-1.23959	-0.0555384	0.00391984	1.46362e-06
WID:190683 || IMAGE:2119039 || MAP:8q21.3 || CYP7B1 || cytochrome P450, family 7, subfamily B, polypeptide 1 ||	0.21405	0.310305	-0.18299	0.545166	1.46882e-06
WID:187818 || IMAGE:950568 || MAP:13q34 || UPF3A || UPF3 regulator of nonsense transcripts homolog A (yeast) ||	-0.51965	-0.626583	0.00563529	0.613891	1.47691e-06
WID:279905 || IMAGE:814145 || MAP:1q22 || CREB3L4 || cAMP responsive element binding protein 3-like 4 ||	0.511386	0.222995	0.944562	0.107358	1.49411e-06
WID:184206 || IMAGE:810802 || MAP:12q24.3 || RSN || restin (Reed-Steinberg cell-expressed intermediate filament-associated protein) ||	0.0850643	-0.934651	-0.249339	0.000730317	1.49431e-06
WID:278345 || IMAGE:506550 || MAP:22q13.1 || UNC84B || unc-84 homolog B (C. elegans) ||	-0.0652786	0.227819	-0.145473	0.0394898	1.49479e-06
WID:276065 || IMAGE:811603 || MAP:9q33.1 || ATP6V1G1 || ATPase, H+ transporting, lysosomal 13kDa, V1 subunit G isoform 1 ||	-0.274323	0.320727	-0.0849823	0.000220751	1.49899e-06
WID:189394 || IMAGE:788309 || MAP:19q12 || C19orf2 || chromosome 19 open reading frame 2 ||	-0.649346	-0.63791	0.0175056	0.954235	1.50277e-06
WID:275823 || IMAGE:416154 || MAP: || || Unknown ||	0.2417	0.327103	-0.14091	0.676001	1.50583e-06
WID:281231 || IMAGE:2011515 || MAP:10q22.1 || KIAA1279 || KIAA1279 ||	1.73749	1.06489	1.58946	1.20098e-06	1.51316e-06
WID:275100 || IMAGE:324342 || MAP:4q21.1 || ASAHL || N-acylsphingosine amidohydrolase (acid ceramidase)-like ||	-2.38554	-3.05315	-2.15382	0.00394948	1.51514e-06
WID:184023 || IMAGE:1435029 || MAP:9p13 || GALT || galactose-1-phosphate uridylyltransferase ||	-0.26275	-0.09293	-0.427398	0.163156	1.51945e-06
WID:188437 || IMAGE:81417 || MAP:14q11.1 || RNASE4 || ribonuclease L (2',5'-oligoisoadenylate synthetase-dependent) ||	0.422721	-0.198893	0.506912	0.0301133	1.53807e-06
WID:279600 || IMAGE:81332 || MAP:Xq11.2-q || MSN || moesin ||	0.121014	-0.105346	-0.500596	0.190862	1.55252e-06
WID:186446 || IMAGE:785148 || MAP:7q31.3 || PTPRZ1 || PTP zeta=protein tyrosine phosphatase, receptor-type, Z polypeptide 1 ||	-0.111386	0.794963	0.13026	2.83215e-06	1.57635e-06
WID:276830 || IMAGE:267978 || MAP:16p12.3 || USP31 || ubiquitin specific protease 31 ||	0.322229	0.699186	0.225055	0.00325154	1.58445e-06
WID:274275 || IMAGE:1526939 || MAP:15 || || Transcribed sequence ||	0.945946	0.4933	0.920649	0.00168827	1.58709e-06
WID:184634 || IMAGE:79520 || MAP:8q12.1 || RAB2 || RAB2, member RAS oncogene family ||	0.424593	0.341693	0.892693	0.726465	1.59797e-06
WID:279513 || IMAGE:210344 || MAP:14q24.3 || C14orf170 || chromosome 14 open reading frame 170 ||	0.417921	0.380308	-0.0213472	0.81402	1.59962e-06
WID:279850 || IMAGE:814818 || MAP: || || Unknown ||	-1.89979	-0.365033	-1.16533	1.27624e-07	1.60688e-06
WID:188308 || IMAGE:2404216 || MAP:14q22 || PTGER2 || Prostaglandin E receptor 2 (subtype EP2) 53kD ||	-3.5278	-4.22723	-2.87331	0.102515	1.61507e-06
WID:190444 || IMAGE:2050827 || MAP:17q23-q2 || PSMC5 || proteasome (prosome, macropain) 26S subunit, ATPase, 5 ||	-0.288171	0.418743	-0.057358	4.1246e-06	1.61767e-06
WID:278926 || IMAGE:1588700 || MAP:18p11.21 || SPIRE1 || spire homolog 1 (Drosophila) ||	2.34236	1.97509	0.987113	0.225855	1.62638e-06
WID:282401 || IMAGE:2569769 || MAP:8q22 || CA2 || carbonic anhydrase II ||	4.50611	1.9259	3.00888	1.95143e-06	1.62746e-06
WID:275610 || IMAGE:502561 || MAP: || || Transcribed sequence with moderate similarity to protein sp:P39188 (H.sapiens) ALU1_HUMAN Alu subfamily J sequence contamination warning entry ||	0.0902	0.226408	-0.143777	0.182082	1.63635e-06
WID:281909 || IMAGE:2239304 || MAP:3q26.3-q || LAMP3 || lysosomal-associated membrane protein 3 ||	0.366333	0.0818704	0.837335	0.350281	1.65575e-06
[truncated: 2,660 more rows]
